# Supplementary material for: Implications of variable late Cenozoic surface uplift across the Peruvian central Andes
Source: Sci Rep. 2019 Mar 19;9:4877. doi: 10.1038/s41598-019-41257-3 (PMC6424981; doi:10.1038/s41598-019-41257-3)
Supplement: Supplementary file 2 — S1 [file 41598_2019_41257_MOESM2_ESM.xlsx]

## Sheet: Age_dDglass_hydration
Supplementary Material S2																											Rowley (2007)
Name	Region	Latitude	Longitude	Elev. (m)	Age	Uncertainty	Source	δD A	δD B	δD C	δD D	δD E	δD F	δD mean	δD std	%water A	%water B	%water C	%water D	%water E	%water F	mean %	stdev %	dDreconstructed	dDzachos		ΔD	Model ΔD mean	+ 1stdev	- 1stdev	dD unc%	PE%+1sig	PE%-1sig	unc+1sig	inc-1sig	+1sig	-1sig		ΔD	Rowley		ΔD	Rowley CC		Insel	Insel CC		Poulsen "INT"	Poulsen "INT" CC
250511-04	N. Ayacucho	-13.2512	-74.3162	3908	18.3	0.6	Mckee et al. (1982)	-107.084	-97.171	-101.174				-101.81	4.07202	5.52759	2.1295	4.96906				4.20871	1.48781	-71.2714	-51.5714		-19.9714	1564.28	163.18	246.97	0.0399964	0.104316	0.157881	0.111721	0.162869	174.763	254.772		-39.6714	2735.9		-19.9714	1564.28		2925.67	1360.58		2874.81	212.561
250511-05	N. Ayacucho	-13.2433	-74.3023	3807	20.18	0.87	This study	-122.627	-127.885	-124.71				-125.074	2.1617	5.33556	5.42406	4.89317				5.2176	0.232232	-95.3263	-76.2476		-44.6476	2983.7	430.897	573.185	0.0172834	0.144417	0.192105	0.145447	0.192881	433.972	575.501		-63.7263	3787.15		-44.6476	2983.7		3734.79	3123.3		6125.6	3547.3
250511-06	N. Ayacucho	-13.2414	-74.3022	3790	19.95	0.73	This study	-149.94	-149.57	-149.869				-149.793	0.160325	5.03608	4.68004	4.84948				4.8552	0.145409	-120.886	-101.758		-70.1584	4013.11	699.34	870.4	0.00107031	0.174264	0.216889	0.174267	0.216892	699.354	870.411		-89.286	4580.64		-70.1584	4013.11		4554.01	3940.95		9579.73	6994.83
250511-08	N. Ayacucho	-13.1553	-74.2987	2956	12.7	1.7	This study	-120.263	-121.274	-122.312				-121.283	0.8365	3.95787	4.36087	4.42624				4.24833	0.207108	-91.4068	-74.3		-42.7	2888.8	409.093	548.109	0.00689708	0.141613	0.189736	0.141781	0.189861	409.577	548.471		-59.8068	3639.24		-42.7	2888.8		3609.17	3060.88		5595.92	3284.1
260511-01	N. Ayacucho	-13.0454	-74.2283	2836	7.86	0.78	This study	-95.3135	-92.5138	-93.883				-93.9034	1.14306	2.89732	2.72307	2.58398				2.73479	0.128189	-63.0961	-50.1107		-18.5107	1463.83	148.819	227.77	0.0121727	0.101664	0.155599	0.10239	0.156074	149.882	228.466		-31.4961	2288.82		-18.5107	1463.83		2387.83	1194.58		1770.01	15.1587
260511-02	N. Ayacucho	-13.0657	-74.2199	2508	7.37	0.77	This study	-114.942	-110.904	-110.678				-112.175	1.95928	4.89748	4.2467	4.50771				4.55063	0.267407	-81.9886	-69.2116		-37.6116	2628.09	352.097	481.618	0.0174663	0.133974	0.183258	0.135108	0.184088	355.077	483.801		-50.3886	3248.65		-37.6116	2628.09		3307.31	2790.16		4323.14	2596.46
260511-03	N. Ayacucho	-13.0858	-74.1794	2851	3.8	0.4	Megard et al. (1984)	-91.3038	-91.2382	-88.2341				-90.2587	1.43183	6.95812	6.66741					6.81277	0.145359	-59.3275	-49.4132		-17.8132	1415.14	142.064	218.64	0.0158636	0.100388	0.1545	0.101634	0.155313	143.827	219.789		-27.7275	2064.66		-17.8132	1415.14		2139.9	1115.32		1260.72	-79.0963
20140519-09	Ayacucho	-14.6348	-73.9848	4325	1.61	0.26	Brandmeier (2014)	-135.355	-141.981	-143.28				-140.205	3.47052	3.33037	3.6694	3.41162				3.47047	0.144528	-110.972	-105.513		-73.9134	4136.11	734.124	907.801	0.0247531	0.177491	0.219482	0.179209	0.220873	741.228	913.556		-79.3724	4304.24		-73.9134	4136.11		4236.27	4061.3		8240.02	7502.28
20140520-01	Ayacucho	-14.2276	-73.5292	3383	7.5348	0.75348	Brandmeier (2014)*	-148.549	-159.755	-158.237				-155.513	4.96337	4.15992	3.62063	3.56047				3.78034	0.269523	-126.801	-113.953		-82.3528	4391.05	806.131	984.76	0.031916	0.183585	0.224265	0.186339	0.226525	818.222	994.682		-95.2009	4730.03		-82.3528	4391.05		4743.59	4331.79		10379.1	8642.78
20140520-02	Ayacucho	-14.2282	-73.5298	3463	6.47524	0.647524	Brandmeier (2014)*	-159.085	-154.878	-155.133				-156.366	1.92573	2.32734	3.69475	2.64692				2.88967	0.584034	-127.682	-115.336		-83.7364	4430.23	817.065	996.405	0.0123156	0.18443	0.224911	0.18484	0.225248	818.885	997.898		-96.0821	4751.4		-83.7364	4430.23		4771.83	4376.14		10498.2	8829.76
20140520-09	Ayacucho	-14.1994	-73.5413	3342	7.83	0.08	Brandmeier (2014)	-146.643	-140.419	-140.669	-158.148	-160.129	-137.299	-147.218	8.88803	2.59857	2.18221	2.21624	2.22409	2.78414	2.73044	2.45595	0.254804	-118.223	-105.25		-73.6504	4127.7	731.74	905.244	0.0603733	0.177275	0.219309	0.187274	0.227468	773.011	938.919		-86.6233	4509.78		-73.6504	4127.7		4468.66	4052.87		9219.9	7466.74
20140521-02	Ayacucho	-14.2248	-73.5318	3466	6.16	0.04	Brandmeier (2014)	-159.816	-159.925	-157.898	-162.327	-166.69	-165.83	-162.081	3.23079	3.48304	3.55483	3.35853	2.93298	3.26651	3.16509	3.2935	0.206414	-133.592	-121.426		-89.8262	4594.73	862.104	1044.33	0.0199332	0.187629	0.227288	0.188685	0.22816	866.956	1048.34		-101.992	4889.27		-89.8262	4594.73		4961.24	4571.32		11296.8	9652.74
20140522-01	Ayacucho	-14.3608	-73.9036	3326	13.6442	1.36442	Brandmeier (2014)*	-95.7599	-94.2144	-108.441				-99.4717	6.37341	6.2136	6.26113	9.12784				7.20085	1.36272	-68.8537	-49.8415		-18.2415	1445.09	146.204	224.243	0.0640726	0.101173	0.155176	0.119755	0.167883	173.057	242.607		-37.2537	2609.04		-18.2415	1445.09		2766.62	1163.99		2548.09	-21.2161
20140522-02	Ayacucho	-14.3535	-73.9067	3491	14.09	0.05	Brandmeier (2014)	-138.114	-145.019	-146.552	-155.806	-156.036	-156.568	-149.682	6.96013	3.62455	4.12432	3.78872	4.20389	4.09011	3.86816	3.94996	0.20539	-120.772	-100.758		-69.1585	3979.28	689.815	860.126	0.0464993	0.173352	0.216151	0.17948	0.221096	714.201	879.804		-89.1717	4577.64		-69.1585	3979.28		4550.34	3908.9		9564.28	6859.7
20140522-03	Ayacucho	-14.3494	-73.9088	3590	13.99	0.04	Brandmeier (2014)	-144.088	-144.961	-145.73	-152.045	-152.774	-153.001	-148.766	3.88001	7.62395	7.18995	7.08078	7.03549	6.73863	7.34747	7.16938	0.273891	-119.824	-99.9713		-68.3713	3952.32	682.242	851.948	0.0260813	0.172618	0.215556	0.174577	0.217128	689.986	858.161		-88.2244	4552.67		-68.3713	3952.32		4519.98	3883.67		9436.27	6753.33
20140522-04	Ayacucho	-14.3448	-73.9095	3654	9.51	0.1	Brandmeier (2014)	-159.381	-156.441	-154.498				-156.773	2.00701	4.76577	5.06197	3.78909				4.53894	0.54384	-128.104	-114.353		-82.7526	4402.44	809.317	988.153	0.012802	0.183834	0.224456	0.184279	0.22482	811.277	989.759		-96.5037	4761.55		-82.7526	4402.44		4785.34	4344.6		10555.1	8696.81
20140522-05	Ayacucho	-14.3484	-73.9098	3696	9.51	0.1	Brandmeier (2014)	-143.797	-143.408	-148.006	-161.267	-161.518	-162.892	-153.481	8.55369	4.44817	4.70212	4.78352	4.14748	4.26561	4.1157	4.41043	0.259064	-124.7	-110.949		-79.3485	4303.53	781.525	958.52	0.0557312	0.181601	0.222729	0.18996	0.229595	817.499	988.071		-93.0997	4678.17		-79.3485	4303.53		4676.24	4235.5		10095.1	8236.78
20140522-06	Ayacucho	-14.4074	-73.9572	3522	9.43	0.07	Brandmeier (2014)	-124ᴮ	-118.42	-107.658	-117.204	-113.252		-114.133	4.19862	14.59ᴮ	6.97812	6.68843	7.27776	6.70774		6.91301	0.239714	-84.014	-70.3072		-38.7072	2685.83	364.351	496.038	0.0367869	0.135657	0.184687	0.140556	0.188315	377.51	505.782		-52.414	3337.09		-38.7072	2685.83		3372.22	2862.24		4596.85	2744.52
20140522-09	Ayacucho	-14.4479	-73.9317	4043	4.07283	0.407283	Brandmeier (2014)*	-92ᴮ	-117.37	-115.57	-125.298	-130.17	-122.909	-122.263	5.30807	0.83ᴮ	3.27946	2.35831	2.50815	1.70065	1.63082	2.29548	0.602162	-92.4204	-82.1379		-50.5379	3255.25	496.325	647.412	0.043415	0.152469	0.198882	0.15853	0.203566	516.054	662.658		-60.8204	3678.27		-50.5379	3255.25		3641.66	3312.09		5732.9	4343.31
20140522-14	Ayacucho	-14.5977	-73.5799	4438	4.12718	0.412718	Brandmeier (2014)*	-154.246	-156.077	-156.026	-106ᴮ	-123ᴮ	-163.578	-157.482	3.59609	3.17698	3.10983	3.00885	0.13ᴮ	0.34ᴮ	3.50418	3.19996	0.185556	-128.836	-118.484		-86.8842	4516.83	840.982	1021.86	0.022835	0.186189	0.226234	0.187584	0.227383	847.283	1027.05		-97.236	4779.05		-86.8842	4516.83		4808.81	4477.03		10654.1	9255.16
20140523-03	Ayacucho	-14.5565	-73.5614	4336	9.06296	0.906296	Brandmeier (2014)*	-157.836	-156.243	-155.151				-156.41	1.10262	4.20297	4.53282	3.80614				4.18064	0.297085	-127.728	-114.212		-82.612	4398.44	808.199	986.963	0.00704951	0.183747	0.224389	0.183882	0.2245	808.793	987.449		-96.1283	4752.51		-82.612	4398.44		4773.31	4340.1		10504.4	8677.81
20140524-03	Ayacucho	-14.5561	-73.5647	4558	1.67365	0.167365	Brandmeier (2014)*	-155.39	-151.704	-148.843				-151.979	2.67984	1.15502	1.40403	1.26911				1.27605	0.101775	-123.146	-117.514		-85.9137	4490.49	833.751	1014.17	0.017633	0.18567	0.225847	0.186506	0.226535	837.503	1017.25		-91.5462	4638.98		-85.9137	4490.49		4626.45	4445.92		9885.17	9124
20140524-05	Ayacucho	-14.5833	-73.5697	4252	20.14	0.11	Brandmeier (2014)	-137.249	-138.449	-141.612	-141.164	-147.856	-148.796	-142.521	4.37546	1.11357	1.50193	1.9206	1.47416	1.30488	1.24967	1.42747	0.256932	-113.367	-94.2804		-62.6804	3748.47	625.665	790.52	0.0307004	0.166912	0.210892	0.169712	0.213114	636.16	798.852		-81.7668	4374.25		-62.6804	3748.47		4313.01	3701.27		8563.59	5984.25
20140525-01	Ayacucho	-14.5723	-73.5647	4226	21.6175	2.16175	Brandmeier (2014)*	-170.034	-178.393	-175.409				-174.612	3.45859	7.63585	7.21899	6.31781				7.05755	0.550063	-146.549	-127.449		-95.8492	4745.77	901.551	1086.32	0.0198073	0.189969	0.228903	0.190999	0.229759	906.438	1090.38		-114.949	5162.76		-95.8492	4745.77		5376.53	4764.36		13047.8	10466.7
20150618-03	W. Cordillera	-15.3264	-72.1036	4616	21.63	0.8	This study	-93.7718	-101.461	-101.409				-98.8805	3.61244	6.44304	6.26766	5.7381				6.1496	0.299654	-68.2424	-49.1395		-17.5395	1395.9	139.431	215.064	0.0365334	0.0998861	0.154068	0.106358	0.15834	148.465	221.027		-36.6424	2576.27		-17.5395	1395.9		2726.4	1084.21		2465.48	-116.088
20150618-07	W. Cordillera	-15.3342	-72.1431	4867	10.94	0.49	This study	-111.437	-108.136	-96.8282				-105.467	6.2554	8.55757	8.60561	4.7563				7.30649	1.80337	-75.0528	-60.2534		-28.6534	2120.85	253.418	362.456	0.0593115	0.119489	0.170902	0.1334	0.180901	282.92	383.664		-43.4528	2925.8		-28.6534	2120.85		3085.01	2200.81		3385.84	1385.85
270510-17	W. Cordillera	-15.3886	-71.2945	4260	4.92	0.13	This study	-164ᴬ	-156.784					-160.392	3.60777									-131.846	-120.622		-89.0223	4573.72	856.452	1038.31	0.0224934	0.187255	0.227017	0.188601	0.228129	862.609	1043.4		-100.246	4849.48		-89.0223	4573.72		4905.27	4545.55		11060.8	9544.09
180511-03ᴰ	W. Cordillera	-15.4239	-71.2659		4.8	0.6	Saylor and Horton (2014)	-149.909	-157.304	-155.436	-163.223	-159.665		-157.107	4.44032			2.62494	2.86296	2.71197		2.73329	0.098337	-128.449	-117.342		-85.742	4485.8	832.459	1012.79	0.0282629	0.185576	0.225777	0.187716	0.227539	842.058	1020.7		-96.849	4769.82		-85.742	4485.8		4796.41	4440.42		10601.8	9100.8
1HUA36ᴰ	W. Cordillera	-15.4239	-71.2659		18.8567	1.36296	Saylor and Horton (2014)	-97.2874	-98.1447	-96.5075				-99.1665	4.38431							6.50163		-68.5382	-49.0594		-17.4594	1390.26	138.663	214.018	0.0442116	0.0997389	0.153941	0.109099	0.160164	151.675	222.669		-36.9382	2592.16		-17.4594	1390.26		2745.86	1075.11		2505.45	-126.918
1HUA36ᴰ	W. Cordillera	-15.4239	-71.2659		18.8567	1.36296	Saylor and Horton (2014)	-96.587	-99.0059	-97.7238	-108.91								6.50163
1HUA96ᴰ	W. Cordillera	-15.4239	-71.2659		18.3329	1.47456	Saylor and Horton (2014)	-100.403	-1032ᴮ	-106.005				-102.53	4.66752							8.91674	0	-72.0163	-52.3297		-20.7297	1615.62	170.743	256.975	0.0455233	0.105682	0.159056	0.11507	0.165443	185.91	267.293		-40.4163	2774.12		-20.7297	1615.62		2974.68	1446.75		2975.49	315.034
1HUA96ᴰ	W. Cordillera	-15.4239	-71.2659		18.3329	1.47456	Saylor and Horton (2014)	-96.6612	-99.0786	-102.277	-110.758								8.91674
1HUA195ᴰ	W. Cordillera	-15.4239	-71.2659		17.4687	1.6587	Saylor and Horton (2014)	-100.953	-109.371	-104.164				-104.067	4.3605							6.70197	0	-73.6057	-53.5781		-21.9781	1698.99	183.345	273.495	0.0419007	0.107915	0.160975	0.115764	0.166339	196.681	282.608		-42.0057	2854.33		-21.9781	1698.99		3038.63	1588.61		3190.28	483.742
1HUA195ᴰ	W. Cordillera	-15.4239	-71.2659		17.4687	1.6587	Saylor and Horton (2014)	-101.105	-102.944	-98.5026	-111.433								6.70197
1HUA218ᴰ	W. Cordillera	-15.4239	-71.2659		17.2679	1.70148	Saylor and Horton (2014)	-176.34	-190.142	-190.55				-181.101	8.10028							4.40361	0	-153.258	-133.158		-101.558	4879.46	934.161	1121.18	0.044728	0.191448	0.229776	0.196603	0.234089	959.317	1142.23		-121.658	5291.61		-101.558	4879.46		5591.57	4947.34		13954.5	11238.2
1HUA218ᴰ	W. Cordillera	-15.4239	-71.2659		17.2679	1.70148	Saylor and Horton (2014)	-173.028	-185.98	-170.564								4.40361
1HUA231ᴰ	W. Cordillera	-15.4239	-71.2659		17.1544	1.72566	Saylor and Horton (2014)	-163.548	-174.443	-173.105	-165.717			-169.203	4.65891				4.25955			4.25955	0	-140.956	-120.817		-89.2174	4578.84	857.832	1039.78	0.0275344	0.187347	0.227084	0.18936	0.228747	867.047	1047.4		-109.356	5049.09		-89.2174	4578.84		5197.28	4551.81		12292	9570.46
1HUA260ᴰ	W. Cordillera	-15.4239	-71.2659		16.7266	1.8168	Saylor and Horton (2014)	-170.399	-182.806	-180.645				-168.473	9.99168							3.63106	0.438112	-140.201	-119.932		-88.3316	4555.51	851.523	1033.07	0.0593073	0.186922	0.226774	0.196105	0.234401	893.357	1067.82		-108.601	5033.26		-88.3316	4555.51		5173.07	4523.42		12190	9450.75
1HUA260ᴰ	W. Cordillera	-15.4239	-71.2659		16.7266	1.8168	Saylor and Horton (2014)	-158.529	-172.097	-175.29	-165.215	-151.022	-160.253						3.97211	3.01256	3.9085
1HUA293.5ᴰ	W. Cordillera	-15.4239	-71.2659		16.6087	1.84191	Saylor and Horton (2014)	-101.278	-103.663	-103.216				-100.368	4.42387							8.48194	0	-69.7804	-49.4804		-17.8804	1419.85	142.712	219.518	0.0440766	0.100512	0.154606	0.109751	0.160767	155.831	228.265		-38.1804	2658.18		-17.8804	1419.85		2827.58	1122.96		2673.33	-70.0151
1HUA293.5ᴰ	W. Cordillera	-15.4239	-71.2659		16.6087	1.84191	Saylor and Horton (2014)	-103.759	-93.9299	-103.666	-93.0626								8.48194
1HUA377.5ᴰ	W. Cordillera	-15.4239	-71.2659		15.8754	1.99815	Saylor and Horton (2014)	-162.692	-151.604	-163.296				-154.571	6.78544							5.32584	0	-125.826	-105.402		-73.8025	4132.57	733.119	906.724	0.0438985	0.1774	0.219409	0.182751	0.223758	755.232	924.694		-94.2263	4706.14		-73.8025	4132.57		4712.35	4057.74		10247.4	7487.29
1HUA377.5ᴰ	W. Cordillera	-15.4239	-71.2659		15.8754	1.99815	Saylor and Horton (2014)	-154.693	-151.429	-141.98	-156.301								5.32584
2HUA30ᴰ	W. Cordillera	-15.4239	-71.2659		13.5838	2.4864	Saylor and Horton (2014)	-151.234	-160.955	-158.816				-153.135	5.41496							4.13738	0	-124.341	-105.468		-73.8676	4134.65	733.709	907.357	0.0353608	0.177454	0.219452	0.180943	0.222282	748.134	919.061		-92.7412	4669.19		-73.8676	4134.65		4664.75	4059.83		10046.7	7496.09
2HUA30ᴰ	W. Cordillera	-15.4239	-71.2659		13.5838	2.4864	Saylor and Horton (2014)	-143.749	-155.616	-151.997	-149.576								4.13738
2HUA279ᴰ	W. Cordillera	-15.4239	-71.2659		11.4624	2.93838	Saylor and Horton (2014)	-155.419	-155.794					-157.241	4.64775							3.47281	0	-128.587	-113.244		-81.6441	4370.71	800.432	978.687	0.0295582	0.183136	0.223919	0.185506	0.225862	810.791	987.177		-96.9867	4773.11		-81.6441	4370.71		4800.82	4309.08		10620.4	8547.01
2HUA279ᴰ	W. Cordillera	-15.4239	-71.2659		11.4624	2.93838	Saylor and Horton (2014)	-150.857	-163.026	-163.784	-154.563								3.47281
1ISL18ᴰ	W. Cordillera	-15.4239	-71.2659		19.707	0.2988	Saylor and Horton (2014)	-95.6907	-102.382	-103.852				-100.131	4.03321							8.84546	0.1608	-69.5359	-50.3454		-18.7454	1480.11	151.108	230.849	0.0402792	0.102092	0.155967	0.109751	0.161085	162.443	238.423		-37.9359	2645.28		-18.7454	1480.11		2811.5	1221.26		2640.29	46.8839
1ISL18ᴰ	W. Cordillera	-15.4239	-71.2659		19.707	0.2988	Saylor and Horton (2014)	-95.7319	-103.177	-102.412	-106.208	-95.3119	-96.4177						9.06957	8.76687	8.69996
1ISL147ᴰ	W. Cordillera	-15.4239	-71.2659		18.417	0.3762	Saylor and Horton (2014)	-166.312	-184.087	-181.03	-174.942	-188.449	-190.516	-179.026	7.99229							3.56851	0	-151.113	-131.46		-99.8601	4840.59	924.949	1111.31	0.0446432	0.191082	0.229582	0.196227	0.233882	949.858	1132.13		-119.513	5251.23		-99.8601	4840.59		5522.81	4892.92		13664.6	11008.7
1ISL147ᴰ	W. Cordillera	-15.4239	-71.2659		18.417	0.3762	Saylor and Horton (2014)	-165.912	-180.359	-183.572	-111ᴮ	-175.08							7.24ᴮ	3.56851
1ISL164ᴰ	W. Cordillera	-15.4239	-71.2659		18.247	0.3864	Saylor and Horton (2014)	-181.065	-185.266	-171.533				-179.211	6.28308							9.59851	0	-151.304	-131.583		-99.9827	4843.43	925.628	1112.04	0.0350597	0.19111	0.229598	0.194299	0.232259	941.075	1124.93		-119.704	5254.86		-99.9827	4843.43		5528.94	4896.85		13690.4	11025.3
1ISL164ᴰ	W. Cordillera	-15.4239	-71.2659		18.247	0.3864	Saylor and Horton (2014)	-170.703	-184.553	-186.681	-174.676								9.59851
1ISL180ᴰ	W. Cordillera	-15.4239	-71.2659		18.087	0.396	Saylor and Horton (2014)	-163.635	-144.853	-158.758				-159.041	6.81839							3.20181	0	-130.448	-110.662		-79.0617	4294.99	779.115	955.947	0.0428721	0.181401	0.222573	0.186398	0.226664	800.579	973.52		-98.8479	4817.07		-79.0617	4294.99		4860.48	4226.31		10871.9	8198.03
1ISL180ᴰ	W. Cordillera	-15.4239	-71.2659		18.087	0.396	Saylor and Horton (2014)	-168.693	-161.58	-157.307	-158.458								3.20181
1ISL270ᴰ	W. Cordillera	-15.4239	-71.2659		17.187	0.45	Saylor and Horton (2014)	-158.343	-166.077	-169.487				-165.551	4.81112							3.28246	0	-137.179	-117.051		-85.4515	4477.84	830.263	1010.45	0.0290613	0.185416	0.225657	0.18768	0.22752	840.399	1018.8		-105.579	4968.67		-85.4515	4477.84		5076.22	4431.11		11781.6	9061.54
1ISL270ᴰ	W. Cordillera	-15.4239	-71.2659		17.187	0.45	Saylor and Horton (2014)	-158.808	-170.962	-169.959	-165.218								3.28246
1ISL658ᴰ	W. Cordillera	-15.4239	-71.2659		12.307	0.7428	Saylor and Horton (2014)	-180.828	-167.264	-186.866				-173.757	9.64555							3.13512	0	-145.665	-129.2		-97.5995	4787.69	912.045	1097.52	0.0555118	0.190498	0.229238	0.198421	0.235863	949.98	1129.24		-114.065	5145.19		-97.5995	4787.69		5348.19	4820.46		12928.3	10703.2
1ISL658ᴰ	W. Cordillera	-15.4239	-71.2659		12.307	0.7428	Saylor and Horton (2014)	-177.536	-177.233	-171.701	-154.871								3.13512
1ISL674ᴰ	W. Cordillera	-15.4239	-71.2659		12.147	0.7524	Saylor and Horton (2014)	-165.729	-154.363	-167.823				-174.268	10.6437							3.92342	0.329956	-146.193	-129.966		-98.3661	4805.78	916.503	1102.28	0.0610765	0.190708	0.229366	0.20025	0.237358	962.357	1140.69		-114.593	5155.7		-98.3661	4805.78		5365.12	4845.03		12999.7	10806.8
1ISL674ᴰ	W. Cordillera	-15.4239	-71.2659		12.147	0.7524	Saylor and Horton (2014)	-174.423	-190.387	-189.65	-176.553	-172.897	-176.586						4.1044	3.46045	4.20541
270510-05	W. Cordillera	-15.4323	-71.2555	4223	16.46	0.53	This study	-144ᴬ	-146.3ᴬ	-132.758				-141.086	5.95079									-111.883	-91.5481		-59.9481	3644.71	597.464	759.663	0.0421785	0.163926	0.208429	0.169266	0.212654	616.925	775.061		-80.283	4331.12		-59.9481	3644.71		4265.45	3613.7		8363.07	5615.01
270510-06	W. Cordillera	-15.4326	-71.256	4224	16.69	0.37	This study	-144ᴬ	-132.218					-138.159	5.94096									-108.856	-88.5773		-56.9773	3527.3	566.142	725.18	0.0430009	0.160503	0.205591	0.166164	0.21004	586.108	740.873		-77.2565	4240.51		-56.9773	3527.3		4168.45	3518.48		7954.06	5213.54
270510-01	W. Cordillera	-15.4329	-71.2531	4275	18.5	1.1	This study	-117ᴬ	-97.8645					-107.232	9.36773									-76.8782	-57.2589		-25.6589	1936.48	221.484	322.463	0.0873593	0.114374	0.16652	0.143921	0.188044	278.699	364.144		-45.2782	3013.87		-25.6589	1936.48		3143.51	2003.81		3632.52	981.17
270510-14	W. Cordillera	-15.4381	-71.2642	4249	12.82	0.34	This study	-134ᴬ	-117.164					-125.432	8.268									-95.6967	-78.3771		-46.7771	3084.51	454.666	600.319	0.0659162	0.147403	0.194624	0.16147	0.205483	498.056	633.816		-64.0967	3800.71		-46.7771	3084.51		3746.66	3191.56		6175.65	3835.09
20160815-15	W. Cordillera	-15.5205	-71.0531	4465	4.84	0.085	This study	-153.555	-156.78	-161.878				-157.404	3.42631	3.52666	3.18779	3.68726				3.46724	0.208193	-128.756	-117.61		-86.0096	4493.11	834.472	1014.93	0.0217676	0.185722	0.225886	0.186994	0.226933	840.184	1019.63		-97.1559	4777.14		-86.0096	4493.11		4806.25	4448.99		10643.3	9136.96
20150604-07	W. Cordillera/Altiplano (south)	-15.9513	-70.6237	4024	23.09	0.52	This study	-90.7367	-96.6199	-94.04				-93.7989	2.40785	3.06425	3.83805	3.70983				3.53738	0.338622	-62.988	-43.0231		-11.4231	946.553	83.7034	136.477	0.0256703	0.0884297	0.144184	0.0920803	0.146451	87.1589	138.624		-31.388	2282.56		-11.4231	946.553		2380.72	389.149		1755.4	-942.654
20150604-06	W. Cordillera/Altiplano (south)	-15.9519	-70.6235	4018	24.32	0.4	This study	-80.5701	-83.0119	-84.4257				-82.6692	1.59256	3.47619	3.13174	3.69556				3.4345	0.232059	-51.48	-29.8708		1.7292	-156.392	-9.76984	19.0315	0.0192643	0.0624703	-0.121691	0.0653732	0.123206	-10.2238	-19.2684		-19.88	1558.05		1.7292	-156.392		1350.18	-1105.48		200.203	-2720.06
20150605-04	W. Cordillera/Altiplano (south)	-15.965	-70.6297	4018	21.8	1.1	This study	-97.4149	-103.336	-106.715				-102.489	3.84376	9.72778	11.07	10.7107				10.5028	0.567347	-71.9733	-52.8202		-21.2202	1648.55	175.672	263.459	0.0375042	0.106562	0.159812	0.112969	0.164154	186.235	270.616		-40.3733	2771.93		-21.2202	1648.55		2971.85	1502.48		2969.67	381.317
20140705-02	W. Cordillera/Altiplano (south)	-15.9688	-70.6293	3904	24.8	0.46	This study	-90.253	-92.7565	-95.7015				-92.9037	2.22677	4.19312	4.18929	4.24105				4.20782	0.0235479	-62.0624	-39.5333		-7.93333	672.761	54.9687	93.0898	0.0239685	0.0817061	0.13837	0.0851492	0.14043	57.285	94.4761		-30.4624	2228.52		-7.93333	672.761		2319.82	-7.43217		1630.31	-1414.27
20150607-09	W. Cordillera/Altiplano (south)	-15.9781	-70.6559	4207	20.76	0.5	This study	-108.911	-107.856	-103.588				-106.785	2.30129	9.97024	11.2665	10.2913				10.5093	0.551193	-76.4155	-57.4038		-25.8038	1945.58	223.011	324.396	0.0215507	0.114625	0.166735	0.116633	0.168122	226.919	327.094		-44.8155	2991.76		-25.8038	1945.58		3128.68	2013.34		3569.99	1000.75
20140704-05	W. Cordillera/Altiplano (south)	-15.9892	-70.6452	3918	22.72	0.61	This study	-95.2374	-97.5177	-98.1942				-96.9831	1.2649	7.96202	5.41703	6.61243				6.66382	1.03962	-66.2805	-46.6335		-15.0335	1216.36	115.852	182.536	0.0130424	0.0952449	0.150067	0.0961338	0.150633	116.933	183.224		-34.6805	2469.15		-15.0335	1216.36		2597.33	799.428		2200.35	-454.753
20140704-02	W. Cordillera/Altiplano (south)	-15.9966	-70.6621	4100	21.57	0.47	This study	-87.6487	-81.4808	-89.2195				-86.1163	3.33996	4.35038	4.62235	4.23692				4.40322	0.161724	-55.0443	-35.9564		-4.35637	378.319	28.2551	50.0479	0.0387843	0.0746859	0.13229	0.0841559	0.137858	31.8377	52.1544		-23.4443	1795.06		-4.35637	378.319		1755.23	-413.918		681.886	-1897.66
20140704-01	W. Cordillera/Altiplano (south)	-16.0005	-70.661	3923	0.468	0.094	This study	-143.112	-151.704	-154.345				-149.72	4.79557	4.27288	4.49479	3.71521				4.16096	0.327955	-120.811	-118.999		-87.3986	4530.65	844.761	1025.88	0.0320302	0.186455	0.226431	0.189186	0.228685	857.135	1036.09		-89.2108	4578.67		-87.3986	4530.65		4551.6	4493.51		9569.57	9324.67
20150609-09	W. Cordillera/Altiplano (south)	-16.3369	-70.2552	4466	10.8	0.36	Rousse et al. (2005)	-160.822	-170.109	-170.813				-167.248	4.55318	3.69929	3.8956	5.08883				4.22791	0.614018	-138.934	-124.264		-92.6636	4667.24	881.328	1064.78	0.0272242	0.188833	0.228139	0.190785	0.229758	890.44	1072.34		-107.334	5006.43		-92.6636	4667.24		5132.47	4662.26		12018.8	10036.2
20160814-12	W. Cordillera/Altiplano (south)	-16.3419	-70.2588	4420	11.5	1.3	This study	-120.924	-117.821	-117.003				-118.583	1.68885	5.97322	3.76098	4.96387				4.89935	0.904296	-88.6144	-73.2285		-41.6285	2835.46	397.084	534.218	0.014242	0.140042	0.188406	0.140765	0.188944	399.132	535.742		-57.0144	3528.79		-41.6285	2835.46		3519.67	3026.54		5218.55	3139.31
20160814-09	W. Cordillera/Altiplano (south)	-16.3427	-70.2592	4426	11.5	1.3	(same as 20160814-12)	-104.108	-89.8072	-98.5842				-97.4997	5.88838	2.32488	2.26988	2.15884				2.2512	0.0690583	-66.8147	-51.4289		-19.8289	1554.57	161.766	245.093	0.0603938	0.104059	0.15766	0.120315	0.168831	187.037	262.46		-35.2147	2498.61		-19.8289	1554.57		2632.47	1344.38		2272.54	193.3
20150609-07	W. Cordillera/Altiplano (south)	-16.3498	-70.2605	4419	13.5	0.06	Rousse et al. (2005)	-102.779	-98.7696	-98.8608				-100.136	1.86872	1.26008	1.1234	1.40519				1.26289	0.115059	-69.5409	-50.8556		-19.2556	1515.31	156.107	237.549	0.0186618	0.10302	0.156766	0.104697	0.157873	158.647	239.226		-37.9409	2645.54		-19.2556	1515.31		2811.83	1279.23		2640.96	115.823
20150609-10	W. Cordillera/Altiplano (south)	-16.3902	-70.3065	4485	13.8	2.3	This study	-107.225	-94.6331	-102.799				-101.552	5.21566	5.93857	5.57604	6.11318				5.87593	0.223714	-71.0051	-51.6242		-20.0242	1567.87	163.703	247.666	0.0513594	0.104411	0.157963	0.11636	0.166103	182.436	260.428		-39.4051	2722.14		-20.0242	1567.87		2908.15	1366.57		2838.83	219.689
20150609-11	W. Cordillera/Altiplano (south)	-16.4069	-70.3257	4551	9.54	0.33	This study	-106.292	-102.328	-103.682				-104.101	1.64546	6.84467	5.55683	5.72717				6.04289	0.571196	-73.6401	-59.872		-28.272	2097.79	249.312	357.359	0.0158064	0.118845	0.17035	0.119891	0.171082	251.507	358.894		-42.0401	2856.05		-28.272	2097.79		3039.73	2175.72		3194.93	1334.3
20160814-04	W. Cordillera/Altiplano (south)	-16.6144	-70.4078	4359	13.41	0.65	This study	-117.635	-106.09	-113.776				-112.5	4.79901	6.55985	6.35813	6.10932				6.34243	0.184263	-82.3253	-63.8371		-32.2371	2331.51	292.453	410.307	0.0426577	0.125435	0.175984	0.13249	0.18108	308.902	422.189		-50.7253	3263.53		-32.2371	2331.51		3318.1	2436.58		4368.64	1870.15
20160814-01	W. Cordillera/Altiplano (south)	-16.6776	-70.4267	4355	7.77	0.38	This study	-148.424	-149.419	-150.745				-149.529	0.950667	2.45938	3.32758	2.69471				2.82722	0.366618	-120.613	-107.666		-76.0656	4203.86	753.325	928.377	0.00635773	0.179198	0.220839	0.179311	0.220931	753.799	928.762		-89.0133	4573.49		-76.0656	4203.86		4545.27	4130.28		9542.88	7793.13
20160815-11	W. Cordillera/Altiplano (south)	-15.6593	-70.752	4381	19.7	1	This study	-96.4627	-96.0521	-102.37				-98.2951	2.88657	5.17365	5.45575	5.21056				5.27998	0.125194	-67.6371	-48.4446		-16.8446	1346.74	132.798	206.005	0.0293663	0.0986068	0.152965	0.102887	0.155759	138.562	209.767		-36.0371	2543.53		-16.8446	1346.74		2686.58	1005.25		2383.68	-209.992
20160815-08	W. Cordillera/Altiplano (south)	-15.6921	-70.5846	4055	16.4	0.25	This study	-104.883	-105.243	-106.932				-105.686	0.893293	4.17302	4.0299	4.17113				4.12468	0.0670237	-75.2791	-54.9314		-23.3314	1787.73	197.207	291.461	0.00845235	0.110311	0.163034	0.110635	0.163253	197.785	291.852		-43.6791	2936.84		-23.3314	1787.73		3092.26	1742.41		3416.42	666.63
20160815-01	W. Cordillera/Altiplano (south)	-15.7802	-70.1814	3979	11.8	1.3	This study	-99.635	-93.5343	-94.7104				-95.9599	2.64268	3.62126	3.76758	2.83994				3.4096	0.407213	-65.2225	-49.4703		-17.8703	1419.14	142.614	219.386	0.0275394	0.100493	0.15459	0.104198	0.157024	147.872	222.84		-33.6225	2410.13		-17.8703	1419.14		2527.73	1121.8		2057.37	-71.3841
20160813-01	W. Cordillera/Altiplano (south)	-16.5659	-69.2695	3861	10.23	0.28	This study	-163.018	-160.283	-167.7				-163.667	3.06253	4.70354	4.1355	4.27863				4.37256	0.241225	-135.232	-121.021		-89.4207	4584.16	859.265	1041.31	0.018712	0.187442	0.227153	0.188374	0.227923	863.536	1044.83		-103.632	4925.94		-89.4207	4584.16		5013.8	4558.33		11518.4	9597.94
260510-07	W. Cordillera	-14.679	-71.4475	4018	24.1	1.1	This study	-105ᴬ	-105.734					-105.117	0.617225									-74.6912	-53.4484		-21.8484	1690.4	182.028	271.777	0.00587178	0.107684	0.160777	0.107844	0.160884	182.299	271.958		-43.0912	2908.08		-21.8484	1690.4		3073.42	1573.88		3336.97	466.223
240510-11	Altiplano	-14.9846	-70.5738	4074	16.58	0.26	This study	-99.0313						-99.0313	0									-68.3984	-48.0913		-16.4913	1321.56	129.453	201.41	0	0.0979541	0.152403	0.0979541	0.152403	129.453	201.41		-36.7984	2584.66		-16.4913	1321.56		2736.66	965.098		2486.56	-257.738
250510-12	Altiplano	-14.5036	-71.3179	4131	12.5	0.85	This study	-143ᴬ	-128.849					-135.724	6.87567									-106.339	-89.569		-57.969	3567.03	576.669	736.795	0.0506591	0.161666	0.206557	0.169417	0.212678	604.318	758.631		-74.739	4162.33		-57.969	3567.03		4087.76	3550.26		7613.85	5347.55
260510-03	Altiplano	-14.7756	-71.3892	3884	4.76	0.21	This study	-147ᴬ	-142.046					-144.573	2.52702									-115.488	-104.421		-72.8214	4100.99	724.173	897.12	0.0174792	0.176585	0.218757	0.177448	0.219454	727.712	899.979		-83.8885	4434.49		-72.8214	4100.99		4381.01	4026.3		8850.31	7354.71
260510-04	Altiplano	-14.7761	-71.3898	3884	5.4	1	Kar et al. (2016)	-155ᴬ	-150.263					-152.682	2.41833									-123.873	-112.233		-80.6329	4341.37	792.188	969.897	0.0158391	0.182474	0.223408	0.18316	0.223969	795.167	972.331		-92.2728	4657.41		-80.6329	4341.37		4649.74	4276.67		9983.38	8410.35
20140605-02	Altiplano	-13.7597	-71.8228	3487	9	0.5	Sundell et al. (in review)	-162.937	-155.768	-153.849				-157.518	3.91097	5.50553	4.56856	3.93167				4.66859	0.646403	-128.874	-115.388		-83.7883	4431.69	817.471	996.837	0.0248287	0.18446	0.224934	0.186124	0.2263	824.843	1002.89		-97.2739	4779.96		-83.7883	4431.69		4810.03	4377.8		10659.2	8836.78
20160816-02	Altiplano	-14.7413	-71.3537	3960	9.87	0.19	This study	-178.424	-181.14	-181.307				-180.29	1.32168	4.67749	4.51055	5.20593				4.79799	0.2964	-152.42	-138.454		-106.854	4996.16	960.252	1149.29	0.00733085	0.192198	0.230035	0.192338	0.230152	960.951	1149.88		-120.82	5275.92		-106.854	4996.16		5564.71	5117.07		13841.2	11953.8
20160816-03	Altiplano	-14.7386	-71.3451	4033	9.21	0.77	This study	-173.468	-173.711	-167.691				-171.623	2.78257	4.71888	5.23036	4.09867				4.68264	0.462724	-143.459	-129.868		-98.2683	4803.48	915.939	1101.68	0.0162132	0.190682	0.22935	0.19137	0.229922	919.244	1104.43		-111.859	5100.71		-98.2683	4803.48		5277.48	4841.9		12630.2	10793.6
20160816-04	Altiplano	-14.7028	-71.2974	4034	9.96	0.81	(same as 20160816-06)	-150.754	-143.482	-144.745				-146.327	3.17273	4.80381	3.71647	5.02414				4.51481	0.571629	-117.302	-103.278		-71.6776	4063.63	713.604	885.758	0.0216825	0.175607	0.217972	0.176941	0.219048	719.023	890.13		-85.7021	4484.71		-71.6776	4063.63		4439.14	3989.64		9095.41	7200.13
20160816-06	Altiplano	-14.7028	-71.2974	4034	9.96	0.81	This study	-133.211	-121.841	-130.496				-128.516	4.84849	5.87827	5.69158	6.43253				6.00079	0.314654	-98.8854	-84.8609		-53.2609	3373.32	526.126	680.772	0.0377268	0.155967	0.201811	0.160465	0.205307	541.3	692.565		-67.2854	3914.65		-53.2609	3373.32		3848.87	3399.37		6606.58	4711.3
20160816-10	Altiplano	-14.5507	-71.2896	3988	11.38	0.32	This study	-157.232	-155.494	-162.555				-158.427	3.00384	4.85702	4.34833	5.28726				4.83087	0.383761	-129.814	-114.564		-82.9638	4408.44	810.991	989.937	0.0189604	0.183963	0.224555	0.184938	0.225354	815.287	993.46		-98.2138	4802.2		-82.9638	4408.44		4840.15	4351.38		10786.2	8725.36
20160816-11	Altiplano	-14.5194	-71.2982	3980	11.92	0.43	This study	-139.622	-139.209	-130.561				-136.464	4.1775	6.28345	5.42042	5.13842				5.6141	0.487103	-107.104	-91.1942		-59.5942	3630.98	593.768	755.606	0.0306124	0.163528	0.2081	0.166369	0.210339	604.082	763.737		-75.5042	4186.38		-59.5942	3630.98		4112.29	3602.36		7717.26	5567.19
20160816-12	Altiplano	-14.5124	-71.2959	3995	11.85	0.19	This study	-116.38	-103.301	-106.926				-108.869	5.51354	7.50473	7.97448	6.94439				7.47453	0.421075	-78.5707	-62.7536		-31.1536	2268.93	280.572	395.852	0.0506437	0.123658	0.174466	0.133627	0.181668	303.19	412.192		-46.9707	3093.52		-31.1536	2268.93		3197.76	2365.29		3861.25	1723.72
20160816-13	Altiplano	-14.4994	-71.2867	4056	17.32	0.27	This study	-160.761	-163.975	-162.667				-162.468	1.31995	3.83292	4.22024	4.26582				4.10633	0.194219	-133.992	-113.91		-82.31	4389.83	805.789	984.395	0.00812441	0.183558	0.224245	0.183738	0.224392	806.578	985.041		-102.392	4898.27		-82.31	4389.83		4974.05	4330.42		11350.8	8636.99
200510-01	E. Cordillera	-14.0268	-70.4516	4277	7.1	1.4	This study	-155ᴬ	-150.663	-165.652				-157.038	6.32063			3.3017				3.3017	0	-128.378	-115.721		-84.1215	4441.01	820.063	999.597	0.040249	0.184657	0.225083	0.188992	0.228654	839.317	1015.45		-96.7777	4768.11		-84.1215	4441.01		4794.12	4388.48		10592.2	8881.8
200510-02	E. Cordillera	-14.0035	-70.4776	4268	7	1	Cheilletz et al. (1992)	-122ᴬ	-116.669	-115.466				-117.978	2.74669			1.87374				1.87374	0	-87.9894	-75.3796		-43.7796	2941.73	421.185	562.039	0.0232813	0.143176	0.191057	0.145056	0.19247	426.717	566.197		-56.3894	3503.47		-43.7796	2941.73		3499.64	3095.48		5134.09	3430
200510-03	E. Cordillera	-14.0005	-70.4755	4198	8.4	2.8	This study	-163ᴬ	-159.368	-172.219				-164.996	5.36629			2.86648				2.86648	0	-136.605	-123.392		-91.7922	4645.24	875.545	1058.63	0.0325239	0.188482	0.227895	0.191268	0.230204	888.484	1069.35		-105.005	4956.17		-91.7922	4645.24		5057.83	4634.33		11704.1	9918.42
200510-05B	E. Cordillera	-14.012	-70.4823	4345	7	0.4	Cheilletz et al. (1992)	-124ᴬ	-123.882	-111.423				-119.768	5.90092			1.67213				1.67213	0	-89.8405	-77.2307		-45.6307	3030.62	441.881	585.751	0.0492694	0.145806	0.193277	0.153905	0.199458	466.428	604.483		-58.2405	3577.82		-45.6307	3030.62		3558.97	3154.81		5384.24	3680.15
200510-05C	E. Cordillera	-14.012	-70.4823	4345	7	0.4	Cheilletz et al. (1992)	-124ᴬ	-113.4ᴬ	-112.825				-116.675	5.0437									-86.6418	-74.032		-42.432	2875.54	406.09	544.641	0.0432287	0.141222	0.189405	0.14769	0.194276	424.689	558.646		-55.0418	3448.11		-42.432	2875.54		3456.45	3052.29		4951.97	3247.89
200510-06	E. Cordillera	-14.0066	-70.4996	4405	6.7	0.2	Cheilletz et al. (1992)	-122ᴬ	-122.572	-118.683				-121.152	1.75215			2.074				2.074	0	-91.2707	-78.8071		-47.2071	3104.5	459.452	605.759	0.0144625	0.147996	0.195123	0.148701	0.195658	461.64	607.42		-59.6707	3633.95		-47.2071	3104.5		3604.81	3205.34		5577.52	3893.19
200510-08	E. Cordillera	-14.0776	-70.51	4406	11.43	0.84	This study	-124ᴬ	-130ᴬ	-125				-126.1	2.53114									-96.3874	-81.0816		-49.4816	3208.21	484.675	634.299	0.0200725	0.151073	0.197711	0.152401	0.198727	488.934	637.559		-64.7874	3825.82		-49.4816	3208.21		3768.8	3278.23		6268.99	4200.56
200510-10	E. Cordillera	-14.074	-70.5679	4417	24.81	0.68	This study	-122ᴬ	-110.05					-115.825	5.77489									-85.7632	-63.2131		-31.6131	2295.59	285.603	401.985	0.0498587	0.124414	0.175112	0.134032	0.182071	307.684	417.961		-54.1632	3411.45		-31.6131	2295.59		3428.29	2395.53		4833.23	1785.82
210510-06	E. Cordillera	-14.4567	-69.7651	4338	16.81	0.25	Sandeman et al. (1997)	-104ᴬ	-106.254	-94.8153				-101.823	5.01286			1.53786				1.53786	0	-71.2852	-51.039		-19.439	1527.9	157.913	239.961	0.049231	0.103353	0.157052	0.114479	0.164588	174.913	251.474		-39.6852	2736.61		-19.439	1527.9		2926.58	1300.08		2876.68	140.615
210510-07	E. Cordillera	-14.498	-69.7765	4498	16.3	0.6	Sandeman et al. (1997)	-105ᴬ	-104.461	-122.227				-110.563	8.25101			1.05193				1.05193	0	-80.3219	-59.9546		-28.3546	2102.8	250.2	358.463	0.0746274	0.118985	0.17047	0.140451	0.186089	295.34	391.308		-48.7219	3173.94		-28.3546	2102.8		3253.89	2181.15		4097.9	1345.47
210510-08	E. Cordillera	-14.5103	-69.7836	4509	16.29	0.19	Sandeman et al. (1997)	-105ᴬ	-107ᴬ	-104.48	-97.0799			-103.39	3.76262				4.43453			4.43453	0	-72.9052	-52.5361		-20.9361	1629.51	172.813	259.702	0.0363925	0.106053	0.159375	0.112123	0.163477	182.705	266.387		-41.3052	2819.2		-20.9361	1629.51		3016.17	1470.2		3095.61	342.926
210510-09	E. Cordillera	-14.5569	-69.8012	4550	23.99	0.07	Clark et al., 1990	-81ᴬ	-81.6578	-92.5907				-85.0828	5.31567			3.12557				3.12557	0	-53.9756	-32.9036		-1.30363	115.538	7.92574	14.6746	0.0624764	0.0685988	0.127012	0.0927852	0.141546	10.7202	16.3539		-22.3756	1725.23		-1.30363	115.538		1633.79	-760.832		537.468	-2310.2
20140614-01	E. Cordillera	-13.9429	-70.4886	4116	10.4	0.1	Cheilletz et al. (1992)	-167.498	-166.682	-165.74				-166.64	0.718211	3.16787	3.36891	3.55038				3.36239	0.156226	-138.306	-123.968		-92.3679	4659.8	879.378	1062.71	0.00430995	0.188716	0.228058	0.188765	0.228099	879.607	1062.9		-106.706	4992.99		-92.3679	4659.8		5112.33	4652.79		11933.9	9996.23
20140614-02	E. Cordillera	-13.9582	-70.4905	4173	7.8	0.2	Cheilletz et al. (1992)	-178.694	-179.584	-177.294				-178.524	0.942557	2.58189	2.67325	2.30189				2.51901	0.157991	-150.594	-137.633		-106.033	4978.51	956.47	1145.2	0.00527973	0.19212	0.230029	0.192192	0.230089	956.831	1145.5		-118.994	5241.34		-106.033	4978.51		5506.16	5090.77		13594.4	11843
20140614-03	E. Cordillera	-13.9561	-70.4912	4305	7.8	0.4	Cheilletz et al. (1992)	-177.947	-174.015	-174.6				-175.521	1.73216	2.11686	2.31062	2.87491				2.43413	0.321561	-147.488	-134.528		-102.928	4910.29	941.292	1128.84	0.00986868	0.191698	0.229893	0.191952	0.230104	942.538	1129.88		-115.888	5181.27		-102.928	4910.29		5406.64	4991.25		13174.8	11423.3
20140615-01	E. Cordillera	-14.076	-70.5206	4725	9.9	0.8	Cheilletz et al. (1992)	-115.115	-116.249	-118.152				-116.505	1.25276	1.23005	1.1605	0.955164				1.11524	0.116697	-86.4667	-72.4811		-40.8811	2797.76	388.705	524.49	0.0107528	0.138934	0.187467	0.13935	0.187776	389.868	525.352		-54.8667	3440.84		-40.8811	2797.76		3450.83	3002.58		4928.3	3038.29
20140616-05	E. Cordillera	-14.5874	-69.7221	4577	16.87	0.28	Sandeman et al. (1997)	-133.44	-139.554	-139.781				-137.591	2.93715	1.94316	2.39107	2.01888				2.1177	0.195757	-108.27	-88.0408		-56.4408	3505.56	560.419	718.855	0.0213469	0.159866	0.205061	0.161284	0.206169	565.393	722.739		-76.6696	4222.52		-56.4408	3505.56		4149.64	3501.29		7874.75	5141.04
20140519-06**	Puquio	-14.677	-74.1095	3430				-78.0313	-75.626					-76.8286	1.20261	0.699557	0.80794					0.753748	0.0541913
20140519-07**	Puquio	-14.6885	-74.0774	3710				-71.1592	-66.0778					-68.6185	2.5407	0.253584	0.308848					0.281216	0.0276322
20140519-10**	Puquio	-14.6404	-73.7159	4490				-105.473	-77.3635	-85.2514				-89.3626	11.8381	0.0857354	0.0820078	0.098339				0.088694	0.00698772
20140520-03**	Puquio	-14.2285	-73.5301	3477				-19.1425	-59.0659					-39.1042	19.9617	0	0.0609289					0.0304645	0.0304645
20140520-04**	Puquio	-14.2287	-73.5302	3495				-80.9005						-80.9005	0	0.187608						0.187608	0
20140520-05**	Puquio	-14.2289	-73.5304	3540				-75.7031	-83.6228					-79.6629	3.95983	0.555296	1.3483					0.951798	0.396502
20140520-06**	Puquio	-14.2304	-73.5291	3585				-87.3014	-95.5142					-91.4078	4.10639	0.157108	0.255483					0.206296	0.0491875
20140520-07**	Puquio	-14.1715	-73.5477	3602				-84.1913	-85.4391					-84.8152	0.623885	0.148985	0.164641					0.156813	0.00782804
20140521-04**	Puquio	-14.2301	-73.531	3652				-108.571	-92.044	-85.2362				-95.2837	9.79789	0.889258	0.780797	0.854503				0.841519	0.045221
20140522-10**	Puquio	-14.4504	-73.9387	4083				-76.2342	-52.1859	-45.5592				-57.9931	13.1791	0.0848717	0.0578295	0.082031				0.0749107	0.0121338
20140523-02**	Puquio	-14.5573	-73.5605	4269				-101.163	-97.2583					-99.2108	1.95251	0.221919	0.26248					0.2422	0.0202805
20140523-04**	Puquio	-14.5564	-73.5628	4413				-97.4758	-86.5818					-92.0288	5.44698	0.646009	0.557098					0.601554	0.0444555
20140524-01**	Puquio	-14.5561	-73.5633	4478				-79.7296	-67.8449					-73.7872	5.94235	0.382939	0.329541					0.35624	0.0266987
20140524-02**	Puquio	-14.5559	-73.5639	4509				-102.399	-101.797					-102.098	0.301308	0.977102	0.620669					0.798886	0.178216
20140524-04**	Puquio	-14.5544	-73.5669	4710				-84.5964	-71.6501					-78.1232	6.47313	0.108816	0.105316					0.107066	0.00174966
20140524-06**	Puquio	-14.5832	-73.5694	4266				-104.825	-91.0641	-58.408				-84.7656	19.4659	0.051133	0.0456281	0.038932				0.045231	0.00498893
20150616-12**	W. Cordillera	-14.2514	-72.0348	3478				-129.086	-79.6375	-115.16				-107.961	20.8193	0.0798	0.0975554	0.0974876				0.0916143	0.00835404
20150616-17**	W. Cordillera	-14.4936	-72.0952	3818				-108.24	-41.406	-91.3732				-80.3399	28.3785	0.193223	0.139108	0.137621				0.156651	0.0258676
20150617-02**	W. Cordillera	-14.4632	-72.1021	3700				-83.1359	-77.3514	-90.0518				-83.513	5.19177	0.259336	0.229355	0.261342				0.250011	0.014629
20160815-12**	W. Cordillera	-15.7551	-71.0122	4453				-134.368	-105.42	-125.623				-121.804	12.1228	0.0937978	0.0856318	0.112691				0.0973735	0.0113325
20160815-17**	W. Cordillera	-15.0199	-71.3071	4191				-95.8522	-79.571	-65.7295				-80.3842	12.311	0.474367	0.535059	0.574084				0.527836	0.0410284
1HUA1**ᴰ	W. Cordillera	-15.4239	-71.2659					-104.523	-109.951	-109.512	-105.272	-127.535		-111.359	8.37671				0.3005	0.535863		0.418181	0.117681
20140704-04**	W. Cordillera	-15.9857	-70.6435	4068				-76.3885	-62.4026	-59.5056				-66.0989	7.37136	0.541145	0.560321	0.577321				0.559596	0.0147776
20140705-01**	W. Cordillera	-15.9875	-70.6418	3913				-74.4657	-69.4245	-67.063				-70.3177	3.08743	0.677847	0.791255	0.872565				0.780556	0.0798526
20140705-03**	W. Cordillera	-15.9432	-70.5947	3963				-83.149	-77.9727	-74.5743				-78.5653	3.52557	0.414208	0.433026	0.382164				0.409799	0.0209969
20150608-05**	W. Cordillera	-15.9509	-70.6028	3956				-70.613	-56.5341	-57.6395				-61.5956	6.39227	0.619357	0.599556	0.653588				0.624167	0.0223195
20150609-03**	W. Cordillera	-16.0925	-70.0179	3938				-84.7164	-86.4494	-87.0603				-86.0754	0.992755	0.279226	0.28398	0.228803				0.264003	0.0249657
20150609-12**	W. Cordillera	-16.4259	-70.3334	4502				-98.0275	-94.943	-82.5149				-91.8285	6.70498	0.205938	0.191264	0.146285				0.181162	0.0253789
20150609-14**	W. Cordillera	-16.5674	-70.3736	4598				-81.5479	-82.9975	-81.2105				-81.9186	0.775248	0.621254	0.650179	0.631542				0.634325	0.0119712
20140614-04**	E. Cordillera	-13.9561	70.4917	4396				-110.631	-100.417	-95.9674				-102.339	6.13877	0.50209	0.486384	0.546985				0.511819	0.0256792
20140614-05**	E. Cordillera	-13.9199	-70.5085	4081				-109.304	-112.989	-108.026				-110.106	2.10394	0.490983	0.678007	0.533712				0.567567	0.0800173
20140615-06**	E. Cordillera	-14.0943	-70.6577	4815				-101.378	-98.5049	-108.881				-102.921	4.37446	0.640206	0.565745	0.729806				0.645253	0.0670727
20140615-07**	E. Cordillera	-14.0962	-70.6708	5050				-103.147	-94.8074	-97.6985				-98.551	3.45765	0.788646	1.07668	0.928108				0.931145	0.117609
20140616-04**	E. Cordillera	-14.5177	-69.6919	4377				-100.896	-98.3487	-92.2679				-97.1709	3.61959	0.786917	0.704087	0.694617				0.72854	0.041459
20140617-01**	E. Cordillera	-14.5764	-69.8429	4654				-107.097	-96.9482	-95.3183				-99.7879	5.21109	0.840962	0.791952	0.77411				0.802341	0.0282639
*Age based on interpreted age model, assigned 10% uncertainty
**Data not considered in paleoelevation calculations because nonhydrated (<1 weight % water)
ᴬGlass data produced at the University of Arizona, all other data were produced at the University of Texas at Austin; individual aliquot uncertainty is typically ±2‰
ᴮOutlier not considered in mean and standard deviation calculation
ᴰGlass data from Saylor and Horton (2014)

## Sheet: RioSoras_AgeModel
Supplementary Material S2 (contd.)
Name (Brandmeier, 2014)	Age	Elevation
PIG-12-47	3.85	3652
PIG-11-03	3.83	3637
PIG-12-46	6.19	3600
PIG-11-04	6.16	3457
PIG-12-48	7.83	3310
Name	Age model	Elevation
20140520-01	7.5348	3383
20140520-02	6.47524	3463

## Sheet: RioVisca_Mayo_AgeModel
Supplementary Material S2 (contd.)
Name (Brandmeier, 2014)	Age	Elevation
ANDA-11-02	3.86	4055
ANDA-11-01	5.61	4020
ANDA-11-03	9.43	3518
ANDA-11-04	9.51	3600
ANDA-11-06	14.09	3364
Name	Age model	Elevation
20140522-01	13.6442	3326
20140522-09	4.07283	4043

## Sheet: RioUrayama_AgeModel
Supplementary Material S2 (contd.)
Name (Brandmeier, 2014)	Age	Elevation
SAN-11-06	3.85	4475
SAN-11-04	6.16	4400
SAN-11-03	9.14	4355
SAN-11-02	9.05	4348
SAN-11-01	20.14	4261
Name	Age model	Elevation
20140522-14	4.12718	4438
20140523-03	9.06296	4336
20140524-03	1.67365	4558
20140525-01	21.6175	4226
