# Supplementary material for: Implications of variable late Cenozoic surface uplift across the Peruvian central Andes
Source: Sci Rep. 2019 Mar 19;9:4877. doi: 10.1038/s41598-019-41257-3 (PMC6424981; doi:10.1038/s41598-019-41257-3)
Supplement: Supplementary file 4 — S3 [file 41598_2019_41257_MOESM4_ESM.xlsx]

## Sheet: Modern_water_data
Supplementary Material S1
Topographic swath a-a'
Name	Distance	Latitude	Longitude	Elevation (m)	Centroid Latitude	Centroid Longitude	Mean Basin Hypsometry (m)	Watershed Area (km2)	δ18O (vsmow)	err	δD (vsmow)	err	d excess
270511-05*	292.366	-13.72	-73.17	3804	-13.74	-73.19	4352	30.16	5.6	0.2	-68.6	2.4	-113.3
270511-01*	292.12	-13.67	-73.26	3567	-13.71	-73.25	4113	39.39	-6.8	0.2	-95.8	2.4	-41.4
270511-10*	320.021	-13.61	-72.86	2718	-13.58	-72.86	3614	27.67	-6.7	0.2	-83.6	2.4	-30
270511-09*	313.445	-13.65	-72.91	2138	-13.61	-72.9	3310	26.96	-7.9	0.2	-91.4	2.4	-28.5
270511-08*	307.818	-13.68	-72.96	2384	-13.69	-72.96	2979	4.58	-9.4	0.2	-92.5	2.4	-17.5
270511-14*	336.271	-13.55	-72.67	2495	-13.58	-72.72	3401	154.93	-11.1	0.2	-100	2.4	-11.4
270511-15*	338.255	-13.57	-72.6	2120	-14.4	-72.01	4161	22753.3	-11.9	0.2	-103.6	2.4	-8.1
20140521-08*	161.731	-14.57	-74.07	3998	-14.58	-74.07	4097	0.98	-12	0.2	-102.6	2.4	-6.4
270511-11*	322.082	-13.6	-72.84	3442	-13.59	-72.82	3782	11.84	-12.8	0.2	-108.1	2.4	-5.4
20140519-14*	190.588	-14.5	-73.67	4377	-14.5	-73.6	4502	66.34	-14	0.2	-113.6	2.4	-1.8
20140519-03*	146.84	-14.61	-74.27	3083	-14.47	-74.3	4019	810.55	-13.4	0.2	-108.3	2.4	-1.4
270511-03*	294.34	-13.67	-73.22	3973	-13.69	-73.21	4184	7.59	-14.1	0.2	-114.3	2.4	-1.4
20140522-13*	187.433	-14.58	-73.59	4342	-14.57	-73.59	4566	4.12	-13.9	0.2	-112.2	2.4	-0.8
20140519-13*	186.399	-14.55	-73.66	4425	-14.55	-73.63	4528	15.37	-13.4	0.2	-107.8	2.4	-0.5
20140521-09*	166.242	-14.54	-74.04	4269	-14.53	-74.03	4348	8.31	-13.1	0.2	-104.3	2.4	0.8
20140519-15*	196.996	-14.45	-73.64	4237	-14.46	-73.6	4468	41.35	-14.8	0.2	-117.3	2.4	1
20140521-07*	154.541	-14.64	-74.08	3586	-14.58	-74.04	4170	90.94	-12.7	0.2	-100.3	2.4	1.4
20140519-01*	132.823	-14.67	-74.42	3944	-14.65	-74.38	4050	42.07	-11.3	0.2	-89.3	2.4	1.5
20140519-04*	148.665	-14.62	-74.22	3274	-14.59	-74.19	3999	32.91	-11.5	0.2	-90.2	2.4	1.6
20140525-02*	190.994	-14.56	-73.56	4198	-14.54	-73.55	4503	42	-15	0.2	-118	2.4	2
20140522-07*	183.014	-14.41	-73.96	3542	-14.43	-74.1	4246	386.99	-14	0.2	-110.1	2.4	2.1
20140521-06*	203.959	-14.4	-73.6	4417	-14.41	-73.59	4451	0.52	-14.8	0.2	-115.9	2.4	2.7
270511-04*	295.215	-13.69	-73.17	3922	-13.69	-73.19	4185	4.71	-14.9	0.2	-116.1	2.4	2.7
270511-02*	291.726	-13.68	-73.25	3772	-13.69	-73.24	4000	9.16	-14.7	0.2	-114.5	2.4	3.1
20140519-12*	182.765	-14.6	-73.64	4451	-14.58	-73.62	4545	21.46	-14.7	0.2	-114	2.4	3.2
20140519-02*	143.44	-14.64	-74.28	3751	-14.66	-74.28	3995	22.44	-11.6	0.2	-89.7	2.4	3.5
20140519-16*	203.01	-14.41	-73.6	4436	-14.41	-73.59	4511	0.85	-15.4	0.2	-120.1	2.4	3.5
270511-07*	300.918	-13.7	-73.05	3738	-13.71	-73.06	4132	7.72	-15.2	0.2	-117.6	2.4	4
20140519-08*	149.803	-14.69	-74.08	3708	-14.69	-74.07	3749	2.81	-11.5	0.2	-87.8	2.4	4.1
20140521-01*	224.923	-14.22	-73.53	3381	-14.36	-73.44	4134	695.8	-15.9	0.2	-123.4	2.4	4.2
20140525-13*	273.858	-13.95	-73.11	2172	-13.97	-73.12	2912	6.41	-14.8	0.2	-113.8	2.4	4.7
20140525-04*	217.308	-14.47	-73.24	3428	-14.58	-73.26	4390	940.49	-16.7	0.2	-128.3	2.4	5
20140525-18*	338.255	-13.57	-72.6	2001	-13.57	-72.6	2632	1.44	-14.1	0.2	-107.2	2.4	5.3
20140525-03*	200.444	-14.56	-73.39	4138	-14.58	-73.44	4429	84.33	-16.5	0.2	-126.7	2.4	5.5
20140522-08*	181.674	-14.43	-73.95	3793	-14.5	-73.95	4277	176.45	-15.5	0.2	-118	2.4	5.7
20140525-09*	234.84	-14.25	-73.3	2805	-14.24	-73.28	3607	5.5	-16.7	0.2	-127.3	2.4	6.1
20140522-12*	172.914	-14.54	-73.92	4258	-14.54	-73.91	4454	24.21	-15.6	0.2	-118.6	2.4	6.3
20140519-11*	175.089	-14.64	-73.71	4462	-14.66	-73.72	4590	13.35	-16.1	0.2	-122.3	2.4	6.4
20140525-10*	237.521	-14.21	-73.32	2748	-14.22	-73.3	3507	6.02	-16.2	0.2	-123.4	2.4	6.5
20140525-11*	246.22	-14.13	-73.3	2600	-14.25	-73.28	3820	522.62	-16.6	0.2	-125.9	2.4	6.7
270511-13*	330.324	-13.56	-72.76	3032	-13.56	-72.79	3621	32.97	-14.9	0.2	-112	2.4	7
20140525-07*	230.68	-14.37	-73.17	3130	-14.44	-73.18	4120	188.75	-17.6	0.2	-133.3	2.4	7.3
20140525-19*	347.047	-13.53	-72.51	2152	-13.53	-72.48	3020	9.49	-13.9	0.2	-104.3	2.4	7.3
20140525-17*	321.988	-13.56	-72.91	2789	-13.55	-72.91	4662	0.92	-15.7	0.2	-117.6	2.4	7.7
20140525-12*	260.153	-14.03	-73.22	2349	-13.99	-73.26	3611	33.04	-16	0.2	-120.2	2.4	7.8
20140521-05*	206.572	-14.39	-73.57	4257	-14.4	-73.58	4449	15.05	-17.1	0.2	-128.6	2.4	7.9
20140522-11*	180.498	-14.46	-73.92	4155	-14.47	-73.89	4490	20.28	-16.5	0.2	-123.6	2.4	8
270511-17*	354.174	-13.49	-72.45	2587	-13.42	-72.41	3802	151.66	-14.8	0.2	-110.4	2.4	8
270511-18*	359.242	-13.46	-72.41	2968	-13.46	-72.39	3612	11.45	-14.8	0.2	-110	2.4	8
20140519-05*	148.271	-14.63	-74.21	3420	-14.61	-74.19	3922	7.59	-13.6	0.2	-100.7	2.4	8.1
20140525-14*	295.48	-13.81	-72.96	1970	-13.82	-72.93	3150	13.61	-15.8	0.2	-118.5	2.4	8.2
20140525-06*	223.716	-14.42	-73.21	3265	-14.41	-73.25	4270	21.07	-17.5	0.2	-131.8	2.4	8.4
20140525-15*	310.991	-13.67	-72.92	1783	-14.15	-72.96	3973	5120.05	-15.3	0.2	-114.2	2.4	8.5
20140525-08*	233.757	-14.32	-73.2	3003	-14.45	-73.07	4343	356.24	-17.8	0.2	-133.4	2.4	8.6
20140525-16*	312.496	-13.66	-72.91	3052	-13.61	-72.9	3317	27	-15.7	0.2	-114.7	2.4	10.6
270511-12*	323.981	-13.58	-73.84	3560	-13.6	-73.86	3699	17.86	-15.6	0.2	-112.2	2.4	12.2
Topographic swath b-b'
Name	Distance	Latitude	Longitude	Elevation (m)	Centroid Latitude	Centroid Longitude	Mean Basin Hypsometry (m)	Watershed Area (km2)	δ18O (vsmow)	err	δD (vsmow)	err	d excess
20160816-17	357.494	-14.003	-71.5122	3668	-13.9983	-71.5105	3864.35	0.564442	-9.23	0.0494975	-93.4724	0.316395	-19.6324
20160815-13	219.155	-15.7543	-71.0118	4447	-15.7483	-70.9998	4531.04	4.42231	-9.85927	0.0624695	-95.0941	0.646218	-16.22
20160816-16	349.474	-14.1186	-71.4591	3795	-14.1186	-71.4572	3855.46	0.199113	-9.08229	0.0590563	-84.9212	0.76673	-12.2628
20160814-17	248.064	-16.0357	-70.0089	3916	-16.0386	-70.0163	3924.13	1.16776	-10.6708	0.0597927	-94.6697	0.27854	-9.30306
20160815-10	245.546	-15.6434	-70.7251	4269	-15.6495	-70.7163	4449.59	0.914542	-12.9747	0.0514496	-111.31	0.241906	-7.51244
20160814-16	219.932	-16.2575	-70.1377	4080	-16.2777	-70.1243	4323.89	14.8426	-13.4435	0.0456575	-115.009	0.458944	-7.46165
20160815-07	250.061	-15.6867	-70.5693	4015	-15.7074	-70.5584	4305.45	5.27158	-10.7924	0.0624695	-93.2805	0.28129	-6.94095
20160722-08	370.374	-13.6696	-71.8507	3908	-13.6674	-71.8427	4163.38	0.773028	-14.1503	0.0446663	-118.761	0.398043	-5.55844
20160813-02	235.411	-16.5707	-69.3226	3860	-16.5482	-69.3306	4044.33	5.8158	-12.3718	0.0514496	-103.589	0.432728	-4.61523
20160722-06	367.669	-13.7108	-71.829	3834	-13.6936	-71.831	4014.44	7.53829	-14.8742	0.0457496	-123.392	0.300556	-4.3989
20160713-13	341.33	-14.4954	-70.9608	4271	-14.4739	-70.9735	4654.19	15.4406	-13.085	0.0707107	-108.719	0.338514	-4.03918
20160815-14	282.496	-15.6456	-70.0541	4417	-15.645	-70.0531	3821.57	0.0576751	-12.684	0.0839725	-105.355	0.483421	-3.88375
20160726-04	340.564	-14.3294	-71.2587	3639	-14.3346	-71.2536	4059.64	0.936616	-13.1552	0.0573462	-108.714	0.317256	-3.47287
20160723-01	375.736	-13.5252	-72.0014	3578	-13.5309	-72.0075	3795.66	2.37861	-14.0986	0.0456575	-116.151	0.513444	-3.36213
20160713-09	349.282	-14.1851	-71.3485	3536	-14.15	-71.3252	4016.06	30.9413	-12.4258	0.0573462	-102.624	0.358763	-3.21687
20160713-18	268.739	-15.6206	-70.3454	3931	-15.6199	-70.3498	3884.4	0.659222	-12.3015	0.0668965	-101.529	0.351013	-3.11662
20160714-06	231.284	-15.9396	-70.4762	4383	-15.9319	-70.4783	4446.18	1.4728	-12.66	0.0707107	-104.319	0.278704	-3.03937
20150610-11	346.293	-14.2916	-71.22	3591	-14.3101	-71.1988	3815.94	20.757	-11.8727	0.0406867	-97.945	0.275772	-2.96338
20160813-04	262.104	-16.3126	-69.2815	3845	-16.3273	-69.3562	4231.05	22.7388	-12.283	0.0597927	-100.637	0.248125	-2.37313
20150619-05	341.085	-14.3239	-71.2587	3641	-14.3151	-71.2742	3945.48	5.18913	-12.2188	0.0436564	-100.104	0.26	-2.35386
20160814-07	187.522	-16.4772	-70.3475	4371	-16.469	-70.3268	4539.73	3.48759	-13.9511	0.0456575	-113.958	0.487569	-2.34885
20160813-05	263.567	-16.0917	-69.633	3838	-16.0902	-69.6323	3849.51	0.57551	-12.91	0.0565685	-104.645	0.258021	-1.36459
20160814-02	165.248	-16.6691	-70.4219	4340	-16.6825	-70.4315	4394.91	2.39359	-14.288	0.0327205	-115.665	0.305389	-1.36127
20150523-06	368.013	-13.705	-71.8327	3864	-13.692	-71.8311	4032.61	6.74876	-13.2259	0.0343309	-106.928	0.306885	-1.1206
20160816-08	308.53	-14.6627	-71.2662	4021	-14.6414	-71.237	4182.39	9.48597	-13.2467	0.0437079	-106.73	0.50897	-0.75599
20150619-01	291.542	-14.7706	-71.388	3885	-14.769	-71.3882	3890.75	0.562547	-14.3667	0.039036	-115.578	0.391059	-0.64455
20160815-16	242.905	-15.4747	-71.0611	4533	-15.4722	-71.0669	4544.8	1.48429	-13.055	0.0565685	-105.045	0.456878	-0.604625
20160815-02	258.904	-15.7697	-70.268	3870	-15.782	-70.2612	3896.05	3.49117	-12.9874	0.0413878	-104.279	0.313837	-0.379609
20160714-04	239.063	-15.8657	-70.462	4457	-15.8671	-70.4585	4528.65	0.378604	-13.96	0.0565685	-111.875	0.297083	-0.195009
20160816-01	291.552	-14.7705	-71.388	3869	-14.769	-71.3882	3890.75	0.562547	-13.5291	0.024597	-108.347	0.229994	-0.113463
20160725-03	395.995	-13.6495	-71.4231	3748	-13.655	-71.4238	3828.9	0.798005	-12.036	0.0466084	-96.2668	0.32137	0.0212291
20150601-03	261.226	-15.6201	-70.4817	4398	-15.6125	-70.4877	4467.06	2.14255	-13.7723	0.0529813	-110.134	0.342975	0.0440129
20160713-01	381.829	-13.6834	-71.6206	3155	-13.706	-71.6273	3536.31	6.22	-13.2215	0.0624695	-105.316	0.269512	0.456017
20160713-07	352.766	-14.0959	-71.4384	3488	-14.0942	-71.4332	3505.06	1.26118	-12.755	0.0565685	-101.529	0.445309	0.51072
20160720-07	231.719	-15.909	-70.5207	4001	-15.9122	-70.5169	4507.15	0.436122	-13.9454	0.0513187	-110.81	0.485624	0.752423
20160722-13	371.811	-13.574	-71.9884	3650	-13.5954	-71.9782	3947.11	7.95707	-13.4074	0.0411597	-106.48	0.334274	0.778535
20160713-17	291.169	-15.3713	-70.3668	3878	-15.3689	-70.3648	3864.11	0.156751	-13.4522	0.0624695	-106.806	0.3945	0.811445
20160726-07	332.846	-14.7806	-70.6257	3989	-14.7858	-70.6182	4246.66	0.587321	-13.6178	0.0668965	-108.108	0.297798	0.834628
20160714-05	238.823	-15.8676	-70.4632	4454	-15.8679	-70.4627	4467.14	0.0576134	-13.789	0.0552547	-109.44	0.432833	0.8719
20150603-02	220.921	-15.9572	-70.6331	4050	-15.9361	-70.6449	4396.86	5.46323	-14.15	0.0478937	-112.175	0.355919	1.02436
20150517-03	369.294	-13.6382	-71.9238	3530	-13.6373	-71.9231	3572.45	0.3159	-14.4103	0.0526804	-114.089	0.444431	1.19338
20160720-08	229.892	-15.8986	-70.5713	3985	-15.8953	-70.5626	4253.61	2.66632	-15.1282	0.0576683	-119.809	0.348423	1.21653
20160713-14	339.871	-14.6254	-70.7647	3997	-14.6246	-70.7569	4085.79	0.662247	-14.1988	0.0624695	-112.159	0.423529	1.43114
20160814-03	170.114	-16.626	-70.4076	4288	-16.6245	-70.4047	4337.79	0.852764	-13.8556	0.0456575	-109.343	0.247481	1.50191
20150601-07	252.759	-15.7861	-70.351	3930	-15.8364	-70.3926	4239.63	56.4944	-14.0839	0.0390567	-111.145	0.265244	1.52594
20160817-02	349.978	-13.8325	-71.9396	2980	-13.8468	-71.9518	3553.35	4.3523	-14.3997	0.0526804	-113.628	0.381804	1.56962
20150608-02	217.17	-15.995	-70.6361	3902	-16.0233	-70.6288	4168.65	14.8612	-14.4112	0.0470884	-113.631	0.262669	1.65883
20160714-02	291.021	-15.3542	-70.3988	4069	-15.3531	-70.4019	3873.1	0.165013	-14.0854	0.0668965	-111.021	0.321084	1.66215
20160816-15	333.245	-14.3343	-71.3822	4251	-14.3418	-71.3904	4445.18	2.51967	-14.21	0.0707107	-112.003	0.506954	1.67721
20150618-16	203.479	-15.2895	-72.0889	4536	-15.2964	-72.0955	4659.58	3.40017	-15.1668	0.0370422	-119.639	0.342286	1.69528
20160725-01	392.357	-13.6044	-71.5661	3700	-13.6104	-71.5807	3975.17	9.39492	-13.9044	0.0552547	-109.502	0.389551	1.73307
20150619-02	308.54	-14.6626	-71.2662	4021	-14.6414	-71.237	4182.39	9.48597	-14.4842	0.0348155	-113.961	0.499791	1.9126
20160811-01	247.386	-16.5232	-69.1873	3944	-16.5181	-69.2071	4095.95	7.76105	-12.8754	0.0374634	-100.935	0.248826	2.06802
20160725-02	392.742	-13.6441	-71.4912	3673	-13.6483	-71.4902	3806.2	0.166256	-13.7582	0.0526804	-107.927	0.311933	2.13926
20150610-05	318.908	-15.0869	-70.353	3862	-15.0892	-70.3588	3905.31	1.28868	-14.5066	0.0668965	-113.83	0.348681	2.22252
20160713-04	373.9	-13.8105	-71.5458	3222	-13.8122	-71.5374	3369.81	1.58666	-13.1869	0.0371391	-103.128	0.386056	2.36743
20160726-03	339.528	-14.3335	-71.2702	3676	-14.3268	-71.2764	3913.01	1.34281	-14.835	0.0636396	-116.295	0.451496	2.3851
20150523-09	364.063	-13.744	-71.8371	3477	-13.7401	-71.833	3718.62	0.415481	-14.2918	0.0513187	-111.943	0.251414	2.39104
20150608-01	217.508	-15.9884	-70.6414	3900	-15.9857	-70.6353	3979.16	1.94128	-14.5748	0.0351763	-114.163	0.251994	2.43593
20150618-20	220.17	-15.2251	-71.8978	4667	-15.2179	-71.8942	4739.97	0.957678	-15.7532	0.0470884	-123.57	0.350939	2.45578
20160715-06	217.596	-15.987	-70.6422	3917	-15.9835	-70.6376	3979.24	1.2092	-14.9966	0.0347297	-117.387	0.291999	2.58555
20150609-01	252.941	-15.9763	-70.0224	3921	-15.985	-70.0278	3925.3	0.764999	-13.6669	0.033282	-106.713	0.349964	2.62215
20160713-15	323.872	-14.8922	-70.5964	3914	-14.899	-70.6046	3900.93	1.43862	-14.6269	0.0668965	-114.27	0.456769	2.74486
20160813-03	248.785	-16.4504	-69.2866	3878	-16.4398	-69.3064	4142.81	5.45786	-14.2211	0.0526804	-110.903	0.327381	2.86572
20160713-16	319.026	-15.086	-70.3525	3884	-15.0831	-70.3635	3970.39	1.30523	-14.3772	0.0652403	-112.143	0.396856	2.87491
20150610-01	259.029	-15.7684	-70.2679	3878	-15.782	-70.2612	3896.05	3.49117	-13.6622	0.0259161	-106.336	0.392941	2.9617
20160714-07	233.447	-15.8838	-70.5324	4272	-15.8889	-70.527	4285.42	0.92172	-14.8424	0.0624695	-115.69	0.377065	3.04938
20150608-08	228.088	-15.9069	-70.5897	4057	-15.8992	-70.5756	4221.18	10.9284	-14.3027	0.0280899	-111.33	0.379521	3.09208
20160722-09	372.07	-13.6393	-71.8719	4057	-13.6412	-71.8688	4110.12	0.27	-14.9202	0.0456575	-116.267	0.302469	3.09441
20150517-02	370.092	-13.6242	-71.9333	3840	-13.6229	-71.9337	3888.21	0.116391	-14.8785	0.0584305	-115.914	0.420623	3.11453
20150601-01	381.695	-13.6833	-71.6233	3153	-13.7041	-71.6269	3508.8	6.74012	-14.6202	0.0497468	-113.818	0.246291	3.14308
20150608-10	265.318	-15.6489	-70.3588	3900	-15.6545	-70.3516	3980.22	2.37281	-13.846	0.0254399	-107.506	0.333428	3.26134
20150616-03	351.273	-13.8084	-71.9574	2945	-13.8033	-71.9572	3277.58	0.755977	-13.9	0.0447214	-107.892	0.348827	3.308
20150601-04	261.438	-15.6232	-70.4727	4316	-15.5843	-70.4784	4607.28	23.7443	-14.3672	0.039036	-111.606	0.274245	3.33231
20150619-03	317.883	-14.5441	-71.3003	3958	-14.5547	-71.3014	4002.3	1.84658	-15.5554	0.0400495	-121.066	0.376061	3.37715
20160722-02	367.818	-13.6963	-71.851	3804	-13.6931	-71.8494	3934.42	0.689833	-14.8379	0.0497468	-115.208	0.464544	3.49521
20160816-22	357.777	-13.8149	-71.829	2780	-13.8129	-71.8274	2839	0.25752	-13.9201	0.0668965	-107.845	0.408796	3.51568
20150610-04	313.645	-15.1364	-70.3632	3863	-15.1373	-70.3669	3858.23	0.470758	-14.5962	0.0196116	-113.245	0.346482	3.52423
20150618-17	208.652	-15.2712	-72.0269	4469	-15.2782	-72.0291	4592.06	1.06471	-15.8939	0.043371	-123.589	0.2777	3.56259
20150610-06	339.923	-14.6246	-70.7651	3961	-14.6154	-70.7639	4040.42	1.09275	-14.6631	0.0295082	-113.728	0.257515	3.57641
20160720-06	230.068	-15.9501	-70.4801	3940	-15.9516	-70.4775	4452.12	0.197451	-14.3121	0.0498034	-110.83	0.392295	3.66621
20150609-04	226.073	-16.2022	-70.1212	4044	-16.2072	-70.1247	4118.98	2.30893	-14.0428	0.0250551	-108.632	0.285109	3.70982
20150524-02	375.569	-13.607	-71.8642	3799	-13.6113	-71.8657	4027.83	0.382447	-14.6305	0.0332465	-113.261	0.227759	3.78346
20150616-11	304.927	-14.2514	-72.0348	3478	-14.2506	-72.0316	3531.66	0.795999	-14.6504	0.0573462	-113.406	0.335761	3.79713
20160714-03	243.213	-15.8567	-70.4026	4105	-15.855	-70.4162	4322.48	5.71231	-15.0269	0.0668965	-116.328	0.490057	3.88724
20150609-13	187.508	-16.4773	-70.3475	4378	-16.469	-70.3268	4539.73	3.48759	-14.3479	0.0514496	-110.829	0.460933	3.95451
20160814-14	207.936	-16.3255	-70.238	4408	-16.3011	-70.2705	4589.23	21.0828	-13.1481	0.0453699	-101.191	0.203978	3.99297
20150613-04	369.091	-13.5379	-72.0993	3802	-13.5448	-72.108	4087.33	3.82551	-14.5405	0.0318573	-112.323	0.293295	4.00074
20160722-04	368.135	-13.6948	-71.8479	3870	-13.6949	-71.8468	3919	0.124668	-14.8222	0.0475127	-114.538	0.48852	4.039
20150616-18	270.894	-14.5557	-72.1277	3865	-14.5533	-72.1201	3988.21	1.66442	-15.7016	0.0365525	-121.569	0.41492	4.04382
20150609-02	248.008	-16.0362	-70.009	3926	-16.0386	-70.0163	3924.13	1.16776	-13.6579	0.0446663	-105.194	0.285909	4.06875
20150610-03	290.998	-15.3732	-70.3667	3877	-15.3725	-70.3642	3861.25	0.0659992	-14.5473	0.0406867	-112.285	0.346482	4.09338
20150608-09	249.983	-15.6878	-70.5689	4020	-15.7074	-70.5584	4305.45	5.27158	-14.4303	0.0318573	-111.337	0.32572	4.10477
20150609-05	219.919	-16.2575	-70.1379	4094	-16.2777	-70.1243	4323.89	14.8426	-14.5864	0.0573462	-112.56	0.342924	4.13132
20150523-05	369.069	-13.685	-71.8478	3874	-13.6629	-71.846	4153.42	15.6687	-14.8017	0.0400495	-114.099	0.325628	4.315
20160713-08	352.765	-14.096	-71.4383	3469	-14.0942	-71.4332	3505.06	1.26118	-15.2732	0.0597927	-117.849	0.374567	4.33717
20160816-09	317.879	-14.5441	-71.3005	3957	-14.5547	-71.3014	4002.3	1.84658	-15.425	0.0494975	-118.98	0.473106	4.4202
20150609-06	216.121	-16.2762	-70.1746	4192	-16.2811	-70.1816	4329.17	1.03494	-14.4874	0.031216	-111.428	0.38244	4.47047
20150517-04	370.748	-13.6349	-71.9032	3680	-13.6351	-71.9015	3766	0.116385	-15.0576	0.0370742	-115.91	0.232974	4.55056
20150619-04	320.404	-14.5188	-71.2983	3977	-14.5134	-71.2959	4133.25	7.87633	-15.261	0.0513187	-117.434	0.241478	4.65348
20150601-02	382.967	-13.6872	-71.5937	3245	-13.6789	-71.5639	4014.25	26.2318	-15.0626	0.0446663	-115.744	0.334229	4.75731
20150618-22	228.715	-15.2003	-71.7861	4329	-15.1865	-71.8253	4676.19	21.0472	-16.1816	0.0498034	-124.625	0.40267	4.82783
20160725-07	397.937	-13.7404	-71.2326	4507	-13.7366	-71.2206	4652.17	3.53164	-13.9411	0.0374634	-106.696	0.294425	4.83276
20150616-13	302.301	-14.2746	-72.0425	3474	-14.279	-72.0391	3561.45	1.44257	-15.02	0.0707107	-115.292	0.419346	4.86765
20150618-21	223.581	-15.2312	-71.8259	4426	-15.2433	-71.8452	4597.68	5.927	-16.3488	0.0400495	-125.872	0.290995	4.91844
20160726-09	330.779	-14.8374	-70.5655	4019	-14.833	-70.5553	4399.23	5.4998	-15.1644	0.0668965	-116.389	0.318188	4.92649
20150608-04	222.411	-15.959	-70.603	3953	-15.9648	-70.6036	4136.3	1.25044	-14.3327	0.0597927	-109.643	0.397541	5.01809
20150616-07	342.805	-13.8857	-71.9778	4036	-13.8726	-71.9821	4245.43	2.74066	-14.3056	0.0384111	-109.423	0.312	5.02179
20150523-08	366.025	-13.7263	-71.832	3709	-13.7259	-71.829	3834.72	0.299164	-14.2983	0.0466084	-109.353	0.195451	5.03362
20150610-07	341.724	-14.5341	-70.8873	4077	-14.5217	-70.8477	4658.71	30.1708	-14.8889	0.0423529	-114.07	0.316647	5.04147
20160816-20	358.379	-13.8261	-71.7991	2998	-13.8276	-71.793	3528.89	0.805739	-13.9641	0.0397898	-106.639	0.241719	5.07383
20160726-02	336.829	-14.3482	-71.2938	3798	-14.3434	-71.3092	4101.94	4.59173	-15.5038	0.0597927	-118.911	0.248216	5.11968
20160726-05	343.201	-14.3122	-71.2405	3604	-14.3264	-71.2323	3906.1	2.32919	-15.03	0.0565685	-115.093	0.25549	5.14666
20150524-01	370.751	-13.6662	-71.8498	3999	-13.6568	-71.8385	4214.43	2.53531	-14.7568	0.0536895	-112.84	0.279349	5.21485
20150610-14	370.085	-13.8691	-71.5143	3338	-13.8562	-71.4908	4020.96	7.65776	-14.4381	0.0276172	-110.266	0.357913	5.23868
20160713-05	373.901	-13.8105	-71.5458	3219	-13.8122	-71.5374	3369.81	1.58666	-14.025	0.0707107	-106.955	0.28457	5.24537
20150616-08	319.674	-14.1356	-71.9672	4283	-14.1339	-71.9734	4383.95	0.95402	-15.5885	0.0455554	-119.378	0.326993	5.33015
20160722-10	370.769	-13.6338	-71.9048	4063	-13.6327	-71.8973	3838.29	1.35507	-14.3903	0.0413878	-109.791	0.33325	5.331
20150616-05	350.001	-13.8313	-71.9411	2552	-13.8412	-71.9531	3202.07	0.49	-15.1337	0.0668965	-115.668	0.432254	5.40173
20160816-14	333.135	-14.3544	-71.3498	4068	-14.339	-71.3471	4198.65	6.95404	-15.6697	0.0435764	-119.906	0.235035	5.45142
20160816-19	357.483	-13.8566	-71.7631	3440	-13.8509	-71.7609	3815.81	0.789049	-14.7534	0.0624695	-112.492	0.26347	5.53496
20150613-03	368.553	-13.5587	-72.0734	3624	-13.5552	-72.0687	3723.35	0.956337	-14.6741	0.0329073	-111.815	0.321122	5.57735
20150610-15	373.917	-13.8105	-71.5455	3222	-13.8122	-71.5374	3369.81	1.58666	-14.2752	0.0668965	-108.591	0.475574	5.61099
20150616-16	285.228	-14.4386	-72.0697	3629	-14.4457	-72.0528	3974.7	6.0312	-15.86	0.0357771	-121.241	0.444981	5.63851
20160713-03	376.348	-13.7679	-71.5746	3195	-13.7619	-71.5604	3712.63	5.1	-14.02	0.0565685	-106.451	0.183182	5.70914
20150610-02	253.901	-15.7913	-70.3214	3912	-15.8047	-70.3201	3945.48	4.32232	-14.1982	0.0668965	-107.864	0.410685	5.72102
20150616-04	349.927	-13.8319	-71.9415	2581	-13.8372	-71.9471	3152.68	0.33225	-14.26	0.0668965	-108.3	0.346482	5.78
20150609-08	204.395	-16.3498	-70.2605	4419	-16.307	-70.3095	4777.7	13.6332	-14.7615	0.0411597	-112.227	0.505977	5.86449
20150523-07	367.66	-13.7109	-71.829	3821	-13.6936	-71.831	4014.44	7.53829	-14.8726	0.0597927	-113.007	0.460933	5.97375
20160817-08	346.672	-13.8616	-71.9492	3643	-13.8661	-71.9622	4047.83	2.24242	-14.6189	0.0668965	-110.958	0.254553	5.99362
20160726-06	335.374	-14.7122	-70.6972	4004	-14.7091	-70.6984	4035.81	1.73774	-14.755	0.0636396	-112.04	0.584405	5.99989
20150613-01	368.021	-13.5659	-72.0707	3606	-13.5602	-72.0552	3898.43	5.08096	-14.6839	0.0443607	-111.392	0.311519	6.07906
20150616-01	365.415	-13.6869	-71.9104	3768	-13.6921	-71.9113	3859.81	0.473743	-14.3551	0.0624695	-108.721	0.421553	6.12037
20150616-10	308.612	-14.222	-72.0188	3536	-14.2266	-72.0002	3914.58	8.18471	-15.2259	0.0384111	-115.64	0.552066	6.16755
20150608-03	222.006	-15.9543	-70.6184	3947	-15.9503	-70.623	4024.48	0.411359	-15.6925	0.0466084	-119.282	0.344502	6.25775
20160720-05	217.652	-15.9852	-70.6442	4228	-15.9858	-70.6442	4049	0.00822577	-14.4701	0.0302148	-109.482	0.228662	6.27927
20150601-05	261.125	-15.6335	-70.4606	4227	-15.5916	-70.4774	4571.52	29.5289	-15.5207	0.0432731	-117.747	0.177785	6.41868
20160713-10	346.274	-14.292	-71.2196	3618	-14.3101	-71.1988	3815.94	20.757	-15.4943	0.0597927	-117.467	0.355861	6.48821
20150616-06	346.67	-13.8616	-71.9492	3629	-13.8661	-71.9622	4047.83	2.24242	-14.8063	0.0573462	-111.841	0.455554	6.60941
20150616-09	312.199	-14.1854	-72.0167	4162	-14.1801	-72.0176	4277.44	0.530827	-15.765	0.0424264	-119.367	0.405089	6.75324
20150618-18	209.472	-15.2625	-72.027	4469	-15.2601	-72.0262	4510.42	0.0990507	-16.508	0.0247342	-125.265	0.240325	6.79932
20150613-05	370.035	-13.518	-72.1165	3665	-13.53	-72.1288	4081.94	9.09862	-14.75	0.0494975	-111.196	0.307516	6.80426
20150612-02	367.679	-13.722	-71.8096	3652	-13.7112	-71.8009	4006.66	4.33815	-15.124	0.0357771	-114.168	0.307516	6.82436
20150618-19	212.006	-15.2481	-72.0058	4502	-15.2175	-71.9944	4691.79	29.0936	-16.9507	0.0454645	-128.563	0.593908	7.0433
20150517-05	372.908	-13.6098	-71.9073	3772	-13.6034	-71.9103	3921.35	3.0763	-15.2017	0.0326599	-114.485	0.257138	7.12825
20160722-03	367.357	-13.6994	-71.8541	3786	-13.6987	-71.8546	3841.47	0.141288	-14.915	0.0246546	-112.16	0.286488	7.15968
20160726-08	332.999	-14.7812	-70.6219	3991	-14.7858	-70.6182	4246.66	0.587321	-16.0963	0.0624695	-121.48	0.271934	7.29052
20160713-06	366.03	-13.9163	-71.5066	3371	-13.9132	-71.5144	3843.44	0.606163	-15.413	0.0365525	-115.82	0.45113	7.48394
20160816-18	356.37	-13.9195	-71.6753	3253	-13.9118	-71.6684	3557.24	2.44127	-14.1521	0.0330304	-105.657	0.212484	7.55916
20150616-15	294.466	-14.3594	-72.0386	3653	-14.3604	-72.0332	4021.39	0.61	-15.7385	0.049923	-118.262	0.305145	7.64614
20150610-12	352.791	-14.0959	-71.4381	3473	-14.0942	-71.4332	3505.06	1.26118	-15.496	0.039036	-116.313	0.340916	7.6552
20160713-02	382.977	-13.6871	-71.5935	3250	-13.6789	-71.5639	4014.25	26.2318	-14.7994	0.0668965	-110.735	0.285789	7.66018
20150613-02	367.954	-13.5657	-72.0722	3606	-13.547	-72.0785	3807.04	7.45968	-14.9637	0.043371	-111.903	0.55114	7.80648
20150612-03	367.514	-13.7211	-71.8141	3700	-13.7205	-71.8143	3728.86	0.06	-15.1791	0.054321	-113.497	0.525064	7.93569
20160713-12	341.37	-14.4942	-70.9621	4271	-14.4739	-70.9735	4654.19	15.4406	-15.0704	0.0573462	-112.432	0.375513	8.13079
20150610-16	376.359	-13.7679	-71.5745	3204	-13.7619	-71.5604	3712.63	5.1	-14.7665	0.0597927	-109.96	0.292152	8.17182
20150525-04	375.348	-13.6199	-71.846	3953	-13.6237	-71.8421	4061.91	0.714972	-14.8495	0.0323498	-110.545	0.237767	8.25099
20150612-04	367.965	-13.7152	-71.8161	3734	-13.6976	-71.8089	4108.29	4.56279	-15.4535	0.0514496	-115.364	0.318136	8.26375
20160722-11	369.008	-13.6417	-71.9229	3456	-13.6406	-71.9044	3805.47	4.84651	-14.589	0.0302585	-108.424	0.279464	8.28816
20160725-06	396.637	-13.7574	-71.227	4571	-13.7625	-71.2233	4663.83	0.64809	-14.9534	0.0454645	-111.26	0.375921	8.36767
20150616-02	354.192	-13.7873	-71.9408	3350	-13.7762	-71.9234	3967.21	6.25621	-14.7512	0.0437079	-109.608	0.360417	8.40166
20150517-01	369.957	-13.625	-71.9345	3886	-13.6213	-71.9376	3938.51	0.340862	-15.176	0.0536895	-112.74	0.263733	8.66796
20150618-14	198.366	-15.3293	-72.1132	4596	-15.3188	-72.1261	4799.79	4.73663	-16.9611	0.00989011	-126.877	0.293932	8.81189
20150610-09	338.839	-14.461	-71.0647	4095	-14.4631	-71.0612	4347.74	3.28874	-15.7344	0.0358569	-116.946	0.284963	8.92987
20160725-04	399.435	-13.7188	-71.2426	4336	-13.7285	-71.2356	4511.55	3.41542	-15.3924	0.0624695	-114.154	0.384769	8.98565
20160722-07	369.687	-13.6791	-71.8469	3931	-13.6589	-71.8525	4143.43	8.45373	-15.1109	0.0431952	-111.778	0.172418	9.10961
20160726-01	334.166	-14.3626	-71.3171	3948	-14.3631	-71.3161	4062.16	1.20999	-16.6481	0.0668965	-123.987	0.374241	9.19789
20150610-10	343.152	-14.3544	-71.1694	3706	-14.4023	-71.1893	4391.26	47.2479	-15.8173	0.0668965	-117.323	0.428107	9.21605
20160713-11	343.166	-14.359	-71.1612	4066	-14.3509	-71.1186	4356.63	51.2367	-15.5428	0.048	-115.083	0.313767	9.25908
20150601-06	258.186	-15.722	-70.3626	3981	-15.7252	-70.3729	4092.76	1.71312	-15.2854	0.0497468	-112.953	0.175124	9.32945
20160725-05	397.254	-13.7543	-71.2211	4679	-13.7577	-71.2136	4730.48	1.32113	-15.2497	0.0563059	-112.555	0.379728	9.44308
20150618-13	196.739	-15.3431	-72.1189	4674	-15.3362	-72.1221	4719.23	1.05617	-17.7476	0.0432731	-132.46	0.399058	9.5211
20150610-13	358.407	-14.0259	-71.4565	3440	-14.026	-71.455	3438.26	0.22409	-15.5505	0.0624695	-114.569	0.295989	9.83522
20150517-06	372.057	-13.6389	-71.8729	4051	-13.6407	-71.8717	4119.38	0.349148	-15.4969	0.031216	-114.046	0.347214	9.92921
20150612-01	366.875	-13.7367	-71.799	3601	-13.7166	-71.7847	4111.21	10.0639	-15.3928	0.0552547	-112.913	0.393568	10.2287
20150613-06	372.169	-13.4832	-72.1375	3578	-13.4888	-72.1377	3699.12	0.499094	-14.7608	0.0374634	-107.211	0.284173	10.8754
20150618-15	199.665	-15.3186	-72.108	4637	-15.3116	-72.1163	4819.82	2.53344	-17.4296	0.0454645	-128.509	0.307956	10.9274
20150610-08	342.294	-14.5005	-70.9345	4165	-14.4994	-70.9344	4218.08	0.107675	-16.295	0.0526804	-118.543	0.405089	11.8178
20150618-04	196.823	-15.3325	-72.1355	4668	-15.33	-72.1713	4995.61	21.9739	-17.6646	0.0300576	-128.128	0.267348	13.189
170511-01*	235.177	-15.44	-71.26	4219	-15.46	-71.28	4432	18.19	-2.9	0.2	-93.9	2.4	-70.7
250511-01*	279.373	-13.19	-74.31	3505	-13.22	-74.31	3728	20.67	-6.2	0.2	-93.4	2.4	-43.8
030611-01*	327.679	-14.78	-70.72	3916	-14.75	-70.7	3994	29.7	-9.9	0.2	-99.9	2.4	-20.7
190510-04*	338.07	-14.98	-70.19	3852	-14.93	-70.22	3983	67.72	-6.2	0.2	-68.4	2.4	-18.9
210510-04*	410.041	-14.42	-69.85	4342	-14.4	-69.84	4448	5.04	-7.5	0.2	-75.2	2.4	-15.2
210510-10*	399.522	-14.56	-69.8	4506	-14.56	-69.79	4575	1.37	-9.8	0.2	-90.1	2.4	-11.7
10PE-88w*	216.338	-15.51	-71.48	3806	-15.43	-71.24	4532	3948.61	-11	0.2	-97	2.4	-9
10PE-48w*	271.885	-15.76	-70.05	3817	-15.82	-70.09	4017	106.05	-11.4	0.2	-100.5	2.4	-8.9
10PE-66w*	301.935	-14.73	-71.27	3978	-14.71	-71.26	4022	10.34	-13.3	0.2	-111.4	2.4	-4.9
10PE-37w*	310.638	-15.17	-70.36	3856	-14.93	-70.71	4256	4391.02	-12.7	0.2	-105.4	2.4	-4.2
10PE-82w*	233.743	-15.42	-71.32	4549	-15.43	-71.34	4718	4.65	-13.1	0.2	-109.1	2.4	-4.2
10PE-61w*	316.951	-14.56	-71.29	3983	-14.58	-71.27	4145	13.94	-13	0.2	-107.4	2.4	-3.8
10PE-77w*	250.983	-15.32	-71.18	4638	-15.29	-71.19	4814	14.46	-13.6	0.2	-112	2.4	-3.2
20140616-03*	409.418	-14.52	-69.69	4377	-14.48	-69.66	4545	18.19	-12.5	0.2	-103.1	2.4	-3.2
10PE-73w*	264.018	-15.2	-71.15	4542	-15.2	-71.16	4630	0.79	-14.4	0.2	-118.1	2.4	-3.1
10PE-68w*	279.735	-15.04	-71.14	4086	-15.04	-71.13	4158	1.96	-14.6	0.2	-119.4	2.4	-2.7
20140517-03*	246.947	-15.69	-70.62	4060	-15.54	-70.78	4590	1827.92	-13.4	0.2	-109.8	2.4	-2.4
10PE-80w*	237.302	-15.4	-71.29	4161	-15.4	-71.3	4295	1.64	-14.7	0.2	-120	2.4	-2.3
10PE-35w*	324.674	-14.87	-70.62	3912	-14.86	-70.61	3980	0.79	-12.8	0.2	-104.2	2.4	-2.1
10PE-64w*	303.671	-14.7	-71.29	4000	-14.7	-71.29	4019	0.98	-14.4	0.2	-117.5	2.4	-1.9
20140613-05*	343.093	-14.6	-70.75	4017	-14.61	-70.74	4194	3.6	-15.3	0.2	-124.2	2.4	-1.9
10PE-81w*	235.245	-15.41	-71.31	4441	-15.41	-71.32	4577	2.03	-14.6	0.2	-118.5	2.4	-1.8
20140615-08*	411.532	-14.06	-70.44	4307	-14.08	-70.36	4651	300.76	-14.8	0.2	-119.7	2.4	-1.4
10PE-45w*	208.902	-16.32	-70.23	4417	-16.26	-70.25	4582	40.3	-13.1	0.2	-105.8	2.4	-1.2
10PE-70w*	272.871	-15.13	-71.11	4230	-15.13	-71.12	4365	1.96	-14.5	0.2	-117.2	2.4	-1.2
10PE-62w*	314.105	-14.59	-71.29	4049	-14.6	-71.26	4140	10.08	-13.9	0.2	-112.5	2.4	-1.1
200510-13*	404.084	-14.08	-70.54	4475	-14.09	-70.55	4670	5.43	-13.7	0.2	-110.6	2.4	-0.8
20140516-01*	229.806	-15.83	-70.69	4376	-15.83	-70.69	4410	1.24	-14.8	0.2	-118.8	2.4	-0.4
10PE-78w*	244.027	-15.37	-71.22	4527	-15.36	-71.22	4637	3.6	-14.4	0.2	-115.5	2.4	-0.1
200511-04*	268.268	-15.12	-71.21	4487	-15.11	-71.19	4601	40.63	-17.8	0.2	-142.3	2.4	0.1
10PE-67w*	291.028	-14.88	-71.21	3965	-14.9	-71.19	4002	13.22	-16.7	0.2	-133.1	2.4	0.2
250510-11*	308.426	-14.79	-71.05	4203	-14.79	-71.01	4578	60.65	-15	0.2	-120	2.4	0.3
10PE-69w*	274.766	-15.11	-71.11	4184	-15.12	-71.13	4400	4.06	-14.7	0.2	-116.7	2.4	0.5
200510-14*	406.304	-14.08	-70.5	4372	-14.09	-70.5	4548	1.37	-14.6	0.2	-116	2.4	0.5
NPWS007*	376.006	-14.37	-70.55	4154	-14.26	-70.54	4641	280.22	-16.6	0.2	-132	2.4	0.5
10PE-14w*	362.94	-13.76	-71.83	3154	-13.76	-71.83	3455	0.26	-13.7	0.2	-109.1	2.4	0.6
10PE-74w*	263.07	-15.21	-71.15	4645	-15.22	-71.16	4763	1.37	-14.4	0.2	-114.5	2.4	0.6
10PE-71w*	269.311	-15.15	-71.14	4311	-15.14	-71.15	4594	3.6	-15.7	0.2	-124.2	2.4	1
10PE-63w*	310.866	-14.63	-71.28	4050	-14.63	-71.28	4075	0.92	-15	0.2	-118.9	2.4	1.1
10PE-11w*	359.537	-13.79	-71.84	3014	-13.8	-71.86	3540	3.79	-13.7	0.2	-108	2.4	1.6
20140615-02*	405.195	-14.08	-70.52	4425	-14.08	-70.59	4735	55.42	-15.8	0.2	-124.6	2.4	1.9
20140517-04*	246.152	-15.64	-70.72	4273	-15.65	-70.73	4468	15.7	-15.1	0.2	-118.4	2.4	2.1
10PE-40w*	230.854	-16.17	-70.09	3973	-16.16	-70.12	4173	20.61	-13.9	0.2	-108.9	2.4	2.2
20140517-01*	229.277	-15.9	-70.58	4109	-15.9	-70.57	4257	6.87	-16	0.2	-126	2.4	2.2
10PE-17w*	372.274	-13.65	-71.85	4073	-13.65	-71.85	4213	2.22	-14.7	0.2	-115.1	2.4	2.3
10PE-65w*	295.279	-14.73	-71.39	3917	-14.72	-71.35	4015	34.61	-16.3	0.2	-127.9	2.4	2.4
NPWS001*	312.669	-15.02	-70.58	3949	-15.1	-70.6	4339	191.76	-16.3	0.2	-128	2.4	2.4
210510-01*	409.875	-14.13	-70.35	4597	-14.15	-70.34	4775	11.84	-15.1	0.2	-118.3	2.4	2.5
20140613-08*	376.006	-14.37	-70.55	4177	-14.39	-70.51	4536	39.91	-15.8	0.2	-123.9	2.4	2.6
200510-09*	405.75	-14.08	-70.51	4406	-14.11	-70.55	4765	38.86	-15	0.2	-117.3	2.4	2.8
20140613-06*	357.336	-14.52	-70.63	3976	-14.49	-70.69	4215	101.47	-15.9	0.2	-124.5	2.4	2.8
200510-04*	415.008	-14	-70.48	4197	-14.01	-70.43	4578	198.89	-15.4	0.2	-119.8	2.4	3.1
10PE-42w*	221.459	-16.24	-70.14	4061	-16.31	-70.14	4398	73.34	-14.3	0.2	-111	2.4	3.4
030611-09*	374.665	-13.8	-71.55	3275	-13.78	-71.54	3903	3.53	-15.2	0.2	-117.9	2.4	3.5
200511-07*	289.208	-14.87	-71.26	3950	-14.99	-71.1	4286	1195.91	-19	0.2	-148.5	2.4	3.5
220510-16*	334.479	-14.72	-70.7	3994	-14.69	-70.67	4227	49.27	-15.4	0.2	-119.5	2.4	3.5
10PE-36w*	324.152	-15.01	-70.39	3885	-15.06	-70.43	4075	67.85	-15.4	0.2	-119.2	2.4	3.6
20140613-07*	361.132	-14.48	-70.63	4037	-14.3	-70.79	4667	908.1	-16.4	0.2	-127.8	2.4	3.6
10PE-58w*	322.641	-14.5	-71.29	4018	-14.51	-71.26	4173	40.17	-16.6	0.2	-129.4	2.4	3.7
10PE-57w*	324.932	-14.47	-71.3	4250	-14.46	-71.3	4349	2.68	-16.5	0.2	-127.9	2.4	3.8
10PE-59w*	320.744	-14.52	-71.29	3991	-14.52	-71.28	4178	3.47	-15.7	0.2	-122	2.4	3.9
10PE-04w*	375.509	-13.54	-71.98	3390	-13.58	-71.98	3816	51.23	-15.1	0.2	-117	2.4	4
10PE-39w*	256.9	-15.93	-70.03	3992	-15.92	-70.01	4096	6.8	-14.9	0.2	-115.2	2.4	4
20140613-09*	396.972	-14.19	-70.48	4629	-14.2	-70.47	4791	2.75	-16.4	0.2	-127.1	2.4	4.1
10PE-75w*	261.175	-15.23	-71.15	4688	-15.25	-71.17	4826	24.53	-17.2	0.2	-133.4	2.4	4.2
10PE-76w*	254.541	-15.3	-71.15	4660	-15.29	-71.16	4800	2.75	-16.5	0.2	-127.7	2.4	4.2
20140613-10*	405.281	-14.12	-70.45	4461	-14.15	-70.49	4687	115.21	-16.3	0.2	-126.6	2.4	4.2
NPWS006*	370.152	-14.42	-70.57	4065	-14.27	-70.65	4634	340.87	-16.7	0.2	-129.4	2.4	4.2
10PE-86w*	222.836	-15.5	-71.38	4099	-15.47	-71.36	4529	21.52	-14.8	0.2	-114.4	2.4	4.3
190510-03*	304.566	-15.31	-70.23	3844	-15.32	-70.25	4121	1.2	-14.8	0.2	-113.9	2.4	4.3
20140616-01*	412.795	-14.21	-70.16	4380	-14.16	-70.13	4700	61.3	-16	0.2	-123.9	2.4	4.4
NPWS008*	396.023	-14.2	-70.48	4633	-14.21	-70.48	4788	7.79	-18.1	0.2	-140.3	2.4	4.5
10PE-46w*	200.846	-16.37	-70.29	4455	-16.34	-70.32	4687	28.2	-14.9	0.2	-115	2.4	4.6
20140613-01*	382.189	-13.68	-71.62	3143	-13.96	-71.5	4016	1417.31	-15.8	0.2	-121.6	2.4	4.7
20140615-05*	397.189	-14.1	-70.63	4657	-14.1	-70.67	4941	30.42	-16.4	0.2	-126.5	2.4	4.7
10PE-52w*	336.868	-14.35	-71.29	3794	-14.38	-71.32	4182	97.88	-16	0.2	-122.9	2.4	4.8
20140613-03*	352.291	-14.1	-71.44	3472	-14.06	-71.05	4714	2331.43	-16.5	0.2	-127	2.4	4.8
030611-02*	339.764	-14.6	-70.81	3993	-14.58	-70.8	4415	5.63	-16.6	0.2	-127.9	2.4	4.9
10PE-41w*	226.353	-16.2	-70.12	4007	-16.21	-70.11	4266	2.22	-14.8	0.2	-113.8	2.4	4.9
10PE-07w*	366.485	-13.67	-71.92	3408	-13.67	-71.9	3824	3.66	-14.9	0.2	-114.5	2.4	5
10PE-19w*	377.252	-13.58	-71.88	3324	-13.6	-71.86	3815	25.78	-15.6	0.2	-119.8	2.4	5
10PE-21w*	381.793	-13.69	-71.61	3202	-13.68	-71.57	3955	28.2	-15.3	0.2	-117.3	2.4	5
20140517-02*	231.79	-15.85	-70.62	4290	-15.86	-70.63	4363	1.31	-16.7	0.2	-128.3	2.4	5
10PE-34w*	325.94	-14.81	-70.7	3914	-14.8	-70.69	3955	3.21	-15.2	0.2	-116.1	2.4	5.1
20140603-03*	362.385	-13.76	-71.84	3105	-13.72	-71.81	3825	22.38	-15.8	0.2	-121.2	2.4	5.1
10PE-13w*	362.385	-13.76	-71.84	3100	-13.76	-71.83	3279	1.5	-14.8	0.2	-113.2	2.4	5.2
10PE-51w*	339.876	-14.33	-71.27	3660	-14.33	-71.28	3862	0.85	-16.8	0.2	-129.1	2.4	5.2
200510-12*	402.813	-14.07	-70.58	4483	-14.08	-70.58	4634	0.72	-15.9	0.2	-122.3	2.4	5.3
10PE-44w*	214.349	-16.28	-70.2	4353	-16.28	-70.21	4455	4.19	-14.9	0.2	-114	2.4	5.4
10PE-72w*	265.913	-15.18	-71.15	4459	-15.18	-71.15	4551	0.2	-16.7	0.2	-128.2	2.4	5.4
10PE-85w*	223.784	-15.49	-71.38	4276	-15.47	-71.38	4594	3.99	-15	0.2	-114.7	2.4	5.4
20140613-02*	357.827	-14.03	-71.46	3445	-13.92	-71.25	4655	686.31	-16.7	0.2	-128.5	2.4	5.4
10PE-43w*	216.011	-16.28	-70.17	4159	-16.29	-70.18	4433	29.9	-15.1	0.2	-114.9	2.4	5.5
10PE-54w*	330.852	-14.39	-71.33	3999	-14.39	-71.33	4036	1.64	-16.2	0.2	-123.8	2.4	5.5
220510-02*	329.18	-14.84	-70.59	4010	-14.82	-70.59	4276	7.52	-15.7	0.2	-119.6	2.4	5.6
20140615-04*	397.189	-14.1	-70.63	4578	-14.13	-70.61	4884	28.66	-16.7	0.2	-127.6	2.4	5.7
20140615-03*	401.702	-14.07	-70.6	4591	-14.06	-70.62	4817	6.67	-16.7	0.2	-128.1	2.4	5.8
10PE-38w*	304.566	-15.31	-70.23	3840	-15.32	-70.25	4113	12.04	-15.3	0.2	-115.7	2.4	6.3
10PE-83w*	230.184	-15.44	-71.35	4762	-15.44	-71.35	4762	0.92	-16.9	0.2	-129	2.4	6.3
10PE-22w*	374.665	-13.8	-71.55	3234	-13.79	-71.53	3893	3.21	-15.2	0.2	-115.2	2.4	6.4
10PE-06w*	372.736	-13.61	-71.91	3776	-13.6	-71.91	3912	3.66	-16	0.2	-121.5	2.4	6.5
10PE-18w*	375.909	-13.6	-71.87	3562	-13.6	-71.87	3847	2.09	-15.9	0.2	-121	2.4	6.5
10PE-90w*	193.814	-15.66	-71.63	3527	-15.67	-71.63	3888	3.07	-15.4	0.2	-116.9	2.4	6.5
220510-05*	329.733	-14.84	-70.58	3994	-14.82	-70.55	4404	21.2	-16	0.2	-121.6	2.4	6.5
10PE-03w*	379.311	-13.5	-71.98	3598	-13.5	-71.98	3711	1.5	-15.8	0.2	-119.3	2.4	7
10PE-01w*	385.565	-13.51	-71.85	4034	-13.51	-71.84	4212	1.96	-16.1	0.2	-121.7	2.4	7.3
10PE-50w*	343.439	-14.31	-71.24	3601	-14.33	-71.24	3981	5.1	-17.2	0.2	-129.9	2.4	7.5
250510-05*	316.429	-14.77	-70.94	4213	-14.76	-70.96	4464	6.35	-17	0.2	-128.6	2.4	7.5
10PE-16w*	370.375	-13.67	-71.85	3998	-13.66	-71.84	4234	2.03	-15.9	0.2	-119.9	2.4	7.7
030611-08*	370.63	-13.86	-71.52	3255	-13.85	-71.51	3757	4.06	-15.9	0.2	-119.5	2.4	7.9
10PE-53w*	334.253	-14.36	-71.32	3947	-14.35	-71.32	4252	1.57	-17.6	0.2	-133.2	2.4	7.9
10PE-25w*	351.107	-14.13	-71.41	3488	-14.12	-71.4	3939	3.66	-16.6	0.2	-124.8	2.4	8
10PE-09w*	363.962	-13.72	-71.88	3445	-13.71	-71.87	3903	3.21	-15.8	0.2	-117.9	2.4	8.3
10PE-02w*	377.806	-13.51	-71.99	3447	-13.48	-72	3900	15.11	-15.9	0.2	-118.9	2.4	8.4
10PE-24w*	355.139	-14.07	-71.44	3457	-14.06	-71.43	3989	1.5	-16.2	0.2	-121.1	2.4	8.4
10PE-56w*	327.384	-14.45	-71.29	4222	-14.45	-71.3	4381	0.52	-18.2	0.2	-137.3	2.4	8.6
10PE-27w*	342.976	-14.35	-71.18	3673	-14.36	-71.22	4147	36.64	-17.1	0.2	-128.5	2.4	8.7
280511-01*	316.984	-14.77	-70.93	3992	-13.71	-73.25	4113	39.39	-17.8	0.2	-133.8	2.4	8.7
10PE-28w*	340.057	-14.41	-71.13	3825	-14.42	-71.15	4471	6.87	-17.1	0.2	-127.9	2.4	8.8
10PE-20w*	379.811	-13.67	-71.68	3122	-13.7	-71.71	3852	40.83	-16	0.2	-118.8	2.4	8.9
20140613-04*	342.594	-14.5	-70.93	4164	-14.45	-70.93	4799	55.28	-17.5	0.2	-131.3	2.4	8.9
10PE-89w*	204.558	-15.57	-71.59	3888	-15.52	-71.63	4686	48.41	-16.4	0.2	-121.5	2.4	9.3
10PE-87w*	220.061	-15.5	-71.43	3862	-15.51	-71.43	3982	2.09	-17.8	0.2	-132.6	2.4	9.4
NPWS002*	336.616	-14.75	-70.61	4087	-14.74	-70.61	4187	8.37	-17.2	0.2	-128.6	2.4	9.4
210510-02*	407.342	-14.18	-70.31	4691	-14.19	-70.32	4851	5.69	-16.9	0.2	-125.7	2.4	9.5
10PE-32w*	339.764	-14.6	-70.81	3994	-14.56	-70.9	4415	267.13	-15.9	0.2	-117.1	2.4	10.2
NPWS003*	340.966	-14.71	-70.6	4272	-14.71	-70.6	4353	1.9	-17.7	0.2	-131.4	2.4	10.2
10PE-08w*	365.143	-13.69	-71.91	3764	-13.68	-71.89	4074	3.73	-15.9	0.2	-116.7	2.4	10.3
10PE-92w*	189.065	-15.64	-71.75	3272	-15.6	-71.74	4092	15.18	-16.9	0.2	-124.5	2.4	10.3
10PE-91w*	189.386	-15.66	-71.71	3429	-15.67	-71.72	3753	2.03	-17.6	0.2	-129.7	2.4	10.8
210510-03*	407.499	-14.19	-70.29	4511	-14.2	-70.3	4797	4.65	-17.6	0.2	-129.5	2.4	11.3
200511-05*	272.131	-15.05	-71.26	4521	-15.05	-71.26	4661	3.14	-19.6	0.2	-144.2	2.4	12.6
NPWS004*	344.05	-14.66	-70.63	4337	-14.67	-70.62	4420	1.24	-17.9	0.2	-130.6	2.4	12.6
10PE-29w*	339.823	-14.43	-71.1	3950	-14.45	-71.12	4532	9.09	-17.9	0.2	-129.5	2.4	13.3
10PE-84w*	228.127	-15.45	-71.37	4699	-15.45	-71.37	4757	4.25	-19	0.2	-138.2	2.4	13.9
10PE-31w*	341.802	-14.52	-70.91	4118	-14.49	-70.91	4691	3.99	-17.9	0.2	-128.2	2.4	14.7
280511-02*	314.764	-14.77	-70.97	4600	-13.69	-73.24	4000	9.16	-19.3	0.2	-139.6	2.4	15.1
NPWS009*	433.047	-13.81	-70.48	2776	-13.92	-70.66	4674	1369.15	-17.7	0.2	-126	2.4	15.6
030611-03*	340.934	-14.5	-70.96	4246	-14.5	-70.97	4648	30.23	-18.7	0.2	-133.2	2.4	16.3
10PE-30w*	339.51	-14.48	-71.02	4248	-14.44	-70.99	4897	18.65	-18.1	0.2	-127.8	2.4	16.9
030611-06*	337.689	-14.47	-71.07	4265	-14.48	-71.07	4398	1.5	-19.3	0.2	-135.8	2.4	18.8
*Published in Bershaw et al. (2016)
New data uncertainties are calculated as weighted mean

## Sheet: Modeling
																																														Supplementary Material S1 (contd.)
δ		Δ		Model Δ18O					Model ΔD								Example data			Example data Δ		Model Δ18O					Model ΔD						Swath A			Δ	Model ΔD					Residuals	%<1000	%<500m	Swath A Residual Mean	Swath A Residual Std Dev		Swath B
δ18O	δD	Δ18O	ΔD	Model Δ18O mean	+ 1stdev	- 1stdev	+ 2stdev	- 2stdev	Model ΔD mean	+ 1stdev	- 1stdev	+ 2stdev	- 2stdev				Mean hypsometry	δ18O	δD converted from δ18O	Δ18O	ΔD	Model Δ18O mean	+ 1stdev	- 1stdev	+ 2stdev	- 2stdev	Model ΔD mean	+ 1stdev	- 1stdev	+ 2stdev	- 2stdev		Name	MBH	δD	ΔD	Model ΔD mean	+ 1stdev	- 1stdev	+ 2stdev	- 2stdev		85.7143	66.0714				Name	MBH
0	10	0	0	0	0	0	0	0	0	0	0	0	0				4432	-2.9	-13.2	-2.9	-23.2	1779.19	195.852	289.714	260.952	717.385	1779.19	195.852	289.714	260.952	717.385		270511-05*	4352	-68.6	-37	2595.47	2940.74	2121.92	3065.44	1536.78	1756.53	0	0	-278.318	576.039		170511-01*	4432
-1	2	-1	-8	678.114	733.608	584.207	748.828	409.526	678.114	733.608	584.207	748.828	409.526				3728	-6.2	-39.6	-6.2	-49.6	3213.52	485.983	635.774	669.464	1319.13	3213.52	485.983	635.774	669.464	1319.13		270511-01*	4113	-95.8	-64.2	3804.48	4445.55	2997.18	4695.21	2239.68	308.517	1	1				250511-01*	3728
-2	-6	-2	-16	1286.35	1411.18	1091.31	1449.85	771.717	1286.35	1411.18	1091.31	1449.85	771.717				4113	-6.8	-44.4	-6.8	-54.4	3421.38	538.479	694.526	744.254	1406.28	3421.38	538.479	694.526	744.254	1406.28		270511-10*	3614	-83.6	-52	3319.22	3831.59	2653.81	4026.26	1955.71	294.784	1	1				030611-01*	3994
-3	-14	-3	-24	1830.96	2035.08	1530.6	2103.36	1092.11	1830.96	2035.08	1530.6	2103.36	1092.11				3614	-6.7	-43.6	-6.7	-53.6	3387.71	529.811	684.879	731.895	1392.2	3387.71	529.811	684.879	731.895	1392.2		270511-09*	3310	-91.4	-59.8	3638.97	4234.89	2881.01	4465.2	2142.2	-328.972	1	1				20160816-17	3864.35
-4	-22	-4	-32	2317.9	2607.75	1910.75	2709.89	1375.88	2317.9	2607.75	1910.75	2709.89	1375.88				3310	-7.9	-53.2	-7.9	-63.2	3767.75	630.956	796.291	876.272	1549.78	3767.75	630.956	796.291	876.272	1549.78		270511-08*	2979	-92.5	-60.9	3681.31	4288.67	2910.8	4523.87	2167.06	-702.308	1	0				190510-04*	3983
-5	-30	-5	-40	2752.81	3131.64	2239.83	3270.2	1627.83	2752.81	3131.64	2239.83	3270.2	1627.83				3994	-9.9	-69.2	-9.9	-79.2	4299.11	780.278	957.189	1089.54	1760.81	4299.11	780.278	957.189	1089.54	1760.81		270511-14*	3401	-100	-68.4	3953.31	4635.83	3101.06	4903.26	2328.16	-552.309	1	0				20160815-13	4531.04
-6	-38	-6	-48	3141.03	3609.3	2525.28	3785.29	1852.4	3141.03	3609.3	2525.28	3785.29	1852.4				3864.35	-9.23	-63.84	-9.23	-73.84	4133.77	733.459	907.089	1022.73	1696.89	4133.77	733.459	907.089	1022.73	1696.89		270511-15*	4161	-103.6	-72	4074.22	4790.82	3185.24	5072.86	2400.81	86.7819	1	1				210510-04*	4448
-7	-46	-7	-56	3487.58	4043.29	2773.95	4256.4	2053.67	3487.58	4043.29	2773.95	4256.4	2053.67				3983	-6.2	-39.6	-6.2	-49.6	3213.52	485.983	635.774	669.464	1319.13	3213.52	485.983	635.774	669.464	1319.13		20140521-08*	4097	-102.6	-71	4041.23	4748.5	3162.28	5026.55	2380.91	55.7746	1	1				20160816-16	3855.46
-8	-54	-8	-64	3797.18	4436.23	2992.06	4685.02	2235.36	3797.18	4436.23	2992.06	4685.02	2235.36				2979	-9.4	-65.2	-9.4	-75.2	4176.85	745.669	920.179	1040.16	1713.73	4176.85	745.669	920.179	1040.16	1713.73		270511-11*	3782	-108.1	-76.5	4217.3	4974.43	3284.84	5273.82	2487.87	-435.297	1	1				210510-10*	4575
-9	-62	-9	-72	4074.22	4790.82	3185.24	5072.86	2400.81	4074.22	4790.82	3185.24	5072.86	2400.81				4531.04	-9.85927	-68.8741	-9.85927	-78.8741	4289.39	777.534	954.258	1085.63	1757.11	4289.39	777.534	954.258	1085.63	1757.11		20140519-14*	4502	-113.6	-82	4380.95	5184.25	3399.2	5503.31	2589.29	121.051	1	1				20160814-17	3924.13
-10	-70	-10	-80	4322.8	5109.76	3358.48	5421.87	2553	4322.8	5109.76	3358.48	5421.87	2553				4448	-7.5	-50	-7.5	-60	3646.72	598.006	760.257	829.206	1499.97	3646.72	598.006	760.257	829.206	1499.97		20140519-03*	4019	-108.3	-76.7	4223.46	4982.34	3289.14	5282.47	2491.65	-204.459	1	1				10PE-88w*	4532
-11	-78	-11	-88	4546.71	5395.84	3516.18	5734.24	2694.56	4546.71	5395.84	3516.18	5734.24	2694.56				3855.46	-9.08229	-62.6584	-9.08229	-72.6584	4095.7	722.676	895.511	1007.32	1681.9	4095.7	722.676	895.511	1007.32	1681.9		270511-03*	4184	-114.3	-82.7	4400.95	5209.85	3413.24	5531.28	2601.84	-216.948	1	1				10PE-48w*	4017
-12	-86	-12	-96	4749.42	5651.89	3662.11	6012.41	2827.73	4749.42	5651.89	3662.11	6012.41	2827.73				4575	-9.8	-68.4	-9.8	-78.4	4275.17	773.516	949.967	1079.9	1751.68	4275.17	773.516	949.967	1079.9	1751.68		20140522-13*	4566	-112.2	-80.6	4340.4	5132.32	3370.8	5446.54	2563.96	225.596	1	1				20160815-10	4449.59
-13	-94	-13	-104	4934.09	5880.78	3799.45	6259.04	2954.41	4934.09	5880.78	3799.45	6259.04	2954.41				3401	-11.1	-78.8	-11.1	-88.8	4567.88	854.873	1036.64	1195.68	1859.66	4567.88	854.873	1036.64	1195.68	1859.66		20140519-13*	4528	-107.8	-76.2	4208.02	4962.53	3278.38	5260.8	2482.19	319.975	1	1				20160814-16	4323.89
-14	-102	-14	-112	5103.59	6085.44	3930.75	6477.02	3076.12	5103.59	6085.44	3930.75	6477.02	3076.12				3924.13	-10.6708	-75.3666	-10.6708	-85.3666	4475.51	829.619	1009.77	1159.81	1826.52	4475.51	829.619	1009.77	1159.81	1826.52		20140521-09*	4348	-104.3	-72.7	4097.05	4820.11	3201.13	5104.92	2414.61	250.952	1	1				20160815-07	4305.45
-15	-110	-15	-120	5260.46	6268.85	4057.96	6669.52	3194.03	5260.46	6268.85	4057.96	6669.52	3194.03				4532	-11	-78	-11	-88	4546.71	849.134	1030.53	1187.54	1852.15	4546.71	849.134	1030.53	1187.54	1852.15		20140519-15*	4468	-117.3	-85.7	4484.65	5316.79	3472.2	5648.05	2654.81	-16.6527	1	1				20160722-08	4163.38
-16	-118	-16	-128	5406.94	6434.04	4182.4	6839.89	3308.91	5406.94	6434.04	4182.4	6839.89	3308.91				4017	-11.4	-81.2	-11.4	-91.2	4630.15	871.554	1054.38	1219.32	1881.43	4630.15	871.554	1054.38	1219.32	1881.43		20140521-07*	4170	-100.3	-68.7	3963.61	4649.03	3108.24	4917.7	2334.33	206.386	1	1				10PE-66w*	4022
-17	-126	-17	-136	5544.95	6584.09	4304.8	6991.77	3421.21	5544.95	6584.09	4304.8	6991.77	3421.21				4161	-11.9	-85.2	-11.9	-95.2	4730.01	897.547	1082.06	1256.05	1915.27	4730.01	897.547	1082.06	1256.05	1915.27		20140519-01*	4050	-89.3	-57.7	3556.31	4130.13	2822.66	4350.99	2093.8	493.689	1	1				20160813-02	4044.33
-18	-134	-18	-144	5676.11	6722.12	4425.26	7129	3530.98	5676.11	6722.12	4425.26	7129	3530.98				4449.59	-12.9747	-93.7976	-12.9747	-103.798	4929.62	945.68	1133.56	1323.54	1978.34	4929.62	945.68	1133.56	1323.54	1978.34		20140519-04*	3999	-90.2	-58.6	3592.04	4175.37	2847.9	4400.29	2114.7	406.964	1	1				20160722-06	4014.44
-19	-142	-19	-152	5801.72	6851.32	4543.29	7255.68	3637.93	5801.72	6851.32	4543.29	7255.68	3637.93				4323.89	-13.4435	-97.5477	-13.4435	-107.548	5010.97	963.379	1152.68	1348.08	2002.05	5010.97	963.379	1152.68	1348.08	2002.05		20140525-02*	4503	-118	-86.4	4503.73	5341.12	3485.69	5674.59	2666.98	-0.729116	1	1				10PE-37w*	4256
-20	-150	-20	-160	5922.8	6974.92	4657.76	7376.14	3741.4	5922.8	6974.92	4657.76	7376.14	3741.4				4305.45	-10.7924	-76.3395	-10.7924	-86.3395	4502.09	836.94	1017.56	1170.22	1836.15	4502.09	836.94	1017.56	1170.22	1836.15		20140522-07*	4246	-110.1	-78.5	4278.18	5052.55	3327.31	5359.29	2525.35	-32.1802	1	1				10PE-82w*	4718
-21	-158	-21	-168	6040.02	7096.2	4766.95	7494.94	3840.35	6040.02	7096.2	4766.95	7494.94	3840.35				4097	-12	-86	-12	-96	4749.42	902.472	1087.31	1262.99	1921.68	4749.42	902.472	1087.31	1262.99	1921.68		20140521-06*	4451	-115.9	-84.3	4445.99	5267.43	3444.92	5594.18	2630.26	5.01111	1	1				20160713-13	4654.19
-22	-166	-22	-176	6153.77	7218.48	4868.51	7616.89	3933.39	6153.77	7218.48	4868.51	7616.89	3933.39				4163.38	-14.1503	-103.203	-14.1503	-113.203	5127.92	986.373	1177.83	1379.59	2033.86	5127.92	986.373	1177.83	1379.59	2033.86		270511-04*	4185	-116.1	-84.5	4451.55	5274.54	3448.84	5601.94	2633.78	-266.554	1	1				20160815-14	3821.57
-23	-174	-23	-184	6264.11	7345.16	4959.5	7747.03	4018.76	6264.11	7345.16	4959.5	7747.03	4018.76				3782	-12.8	-92.4	-12.8	-102.4	4898.46	938.575	1125.92	1313.64	1968.94	4898.46	938.575	1125.92	1313.64	1968.94		270511-02*	4000	-114.5	-82.9	4406.63	5217.11	3417.23	5539.22	2605.42	-406.629	1	1				10PE-61w*	4145
-24	-182	-24	-192	6370.81	7479.66	5036.35	7890.64	4094.33	6370.81	7479.66	5036.35	7890.64	4094.33				4022	-13.3	-96.4	-13.3	-106.4	4986.42	958.172	1147.04	1340.89	1995.03	4986.42	958.172	1147.04	1340.89	1995.03		20140519-12*	4545	-114	-82.4	4392.4	5198.91	3407.24	5519.32	2596.47	152.601	1	1				20160726-04	4059.64
-25	-190	-25	-200	6473.31	7625.46	5094.89	8053.24	4157.63	6473.31	7625.46	5094.89	8053.24	4157.63				4044.33	-12.3718	-88.9741	-12.3718	-98.9741	4820.02	919.979	1106	1287.61	1944.52	4820.02	919.979	1106	1287.61	1944.52		20140519-02*	3995	-89.7	-58.1	3572.24	4150.3	2833.92	4372.96	2103.12	422.755	1	1				20160723-01	3795.66
																																	20140519-16*	4511	-120.1	-88.5	4559.96	5412.7	3525.61	5752.61	2703.11	-48.9641	1	1				20160713-09	4016.06
																																	270511-07*	4132	-117.6	-86	4492.85	5327.25	3477.99	5659.46	2660.04	-360.849	1	1				10PE-77w*	4814
																																	20140519-08*	3749	-87.8	-56.2	3495.76	4053.6	2779.75	4267.63	2058.44	253.245	1	1				20140616-03*	4545
																																	20140521-01*	4134	-123.4	-91.8	4645.44	5521.03	3586.75	5870.48	2758.74	-511.437	1	0				20160713-18	3884.4
																																	20140525-13*	2912	-113.8	-82.2	4386.68	5191.59	3403.22	5511.33	2592.89	-1474.68	0	0				10PE-73w*	4630
																																	20140525-04*	4390	-128.3	-96.7	4766.25	5672.96	3674.43	6035.21	2839.05	-376.253	1	1				20160714-06	4446.18
																																	20140525-18*	2632	-107.2	-75.6	4189.37	4938.59	3265.39	5234.59	2470.77	-1557.37	0	0				20150610-11	3815.94
																																	20140525-03*	4429	-126.7	-95.1	4727.57	5624.49	3646.18	5982.74	2813.11	-298.569	1	1				10PE-68w*	4158
																																	20140522-08*	4277	-118	-86.4	4503.73	5341.12	3485.69	5674.59	2666.98	-226.729	1	1				20140517-03*	4590
																																	20140525-09*	3607	-127.3	-95.7	4742.16	5642.8	3656.81	6002.57	2822.87	-1135.16	0	0				20160813-04	4231.05
																																	20140522-12*	4454	-118.6	-87	4519.95	5361.78	3497.18	5697.12	2677.36	-65.9472	1	1				20150619-05	3945.48
																																	20140519-11*	4590	-122.3	-90.7	4617.33	5485.47	3566.57	5831.82	2740.34	-27.3283	1	1				20160814-07	4539.73
																																	20140525-10*	3507	-123.4	-91.8	4645.44	5521.03	3586.75	5870.48	2758.74	-1138.44	0	0				10PE-80w*	4295
																																	20140525-11*	3820	-125.9	-94.3	4707.95	5599.85	3631.92	5956.03	2800.03	-887.953	1	0				10PE-35w*	3980
																																	270511-13*	3621	-112	-80.4	4334.55	5124.82	3366.7	5438.34	2560.31	-713.551	1	0				10PE-64w*	4019
																																	20140525-07*	4120	-133.3	-101.7	4882.67	5817.59	3760.69	6191.2	2918.56	-762.674	1	0				20140613-05*	4194
																																	20140525-19*	3020	-104.3	-72.7	4097.05	4820.11	3201.13	5104.92	2414.61	-1077.05	0	0				10PE-81w*	4577
																																	20140525-17*	4662	-117.6	-86	4492.85	5327.25	3477.99	5659.46	2660.04	169.151	1	1				20140615-08*	4651
																																	20140525-12*	3611	-120.2	-88.6	4562.61	5416.05	3527.49	5756.26	2704.81	-951.605	1	0				20160813-05	3849.51
																																	20140521-05*	4449	-128.6	-97	4773.43	5681.93	3679.69	6044.91	2843.89	-324.427	1	1				20160814-02	4394.91
																																	20140522-11*	4490	-123.6	-92	4650.51	5527.44	3590.4	5877.44	2762.07	-160.508	1	1				10PE-45w*	4582
																																	270511-17*	3802	-110.4	-78.8	4287.17	5064.08	3333.59	5371.91	2530.91	-485.175	1	1				10PE-70w*	4365
																																	270511-18*	3612	-110	-78.4	4275.17	5048.69	3325.21	5355.07	2523.49	-663.174	1	0				20150523-06	4032.61
																																	20140519-05*	3922	-100.7	-69.1	3977.29	4666.54	3117.77	4936.86	2342.51	-55.2874	1	1				10PE-62w*	4140
																																	20140525-14*	3150	-118.5	-86.9	4517.25	5358.35	3495.27	5693.38	2675.64	-1367.25	0	0				200510-13*	4670
																																	20140525-06*	4270	-131.8	-100.2	4848.43	5775.26	3735.11	6145.64	2894.94	-578.433	1	0				20160816-08	4182.39
																																	20140525-15*	3973	-114.2	-82.6	4398.1	5206.21	3411.24	5527.3	2600.06	-425.102	1	1				20150619-01	3890.75
																																	20140525-08*	4343	-133.4	-101.8	4884.94	5820.38	3762.38	6194.2	2920.13	-541.936	1	0				20160815-16	4544.8
																																	20140525-16*	3317	-114.7	-83.1	4412.29	5224.36	3421.21	5547.13	2608.98	-1095.29	0	0				20140516-01*	4410
																																	270511-12*	3699	-112.2	-80.6	4340.4	5132.32	3370.8	5446.54	2563.96	-641.404	1	0				20160815-02	3896.05
																																																20160714-04	4528.65
																																																20160816-01	3890.75
																																																10PE-78w*	4637
																																																20160725-03	3828.9
																																																20150601-03	4467.06
																																																200511-04*	4601
																																																10PE-67w*	4002
																																																250510-11*	4578
																																																20160713-01	3536.31
																																																10PE-69w*	4400
																																																200510-14*	4548
																																																NPWS007*	4641
																																																20160713-07	3505.06
																																																10PE-14w*	3455
																																																10PE-74w*	4763
																																																20160720-07	4507.15
																																																20160722-13	3947.11
																																																20160713-17	3864.11
																																																20160726-07	4246.66
																																																20160714-05	4467.14
																																																10PE-71w*	4594
																																																20150603-02	4396.86
																																																10PE-63w*	4075
																																																20150517-03	3572.45
																																																20160720-08	4253.61
																																																20160713-14	4085.79
																																																20160814-03	4337.79
																																																20150601-07	4239.63
																																																20160817-02	3553.35
																																																10PE-11w*	3540
																																																20150608-02	4168.65
																																																20160714-02	3873.1
																																																20160816-15	4445.18
																																																20150618-16	4659.58
																																																20160725-01	3975.17
																																																20140615-02*	4735
																																																20150619-02	4182.39
																																																20160811-01	4095.95
																																																20140517-04*	4468
																																																20160725-02	3806.2
																																																10PE-40w*	4173
																																																20140517-01*	4257
																																																20150610-05	3905.31
																																																10PE-17w*	4213
																																																20160713-04	3369.81
																																																20160726-03	3913.01
																																																20150523-09	3718.62
																																																10PE-65w*	4015
																																																NPWS001*	4339
																																																20150608-01	3979.16
																																																20150618-20	4739.97
																																																210510-01*	4775
																																																20160715-06	3979.24
																																																20140613-08*	4536
																																																20150609-01	3925.3
																																																20160713-15	3900.93
																																																200510-09*	4765
																																																20140613-06*	4215
																																																20160813-03	4142.81
																																																20160713-16	3970.39
																																																20150610-01	3896.05
																																																20160714-07	4285.42
																																																20150608-08	4221.18
																																																20160722-09	4110.12
																																																200510-04*	4578
																																																20150517-02	3888.21
																																																20150601-01	3508.8
																																																20150608-10	3980.22
																																																20150616-03	3277.58
																																																20150601-04	4607.28
																																																20150619-03	4002.3
																																																10PE-42w*	4398
																																																20160722-02	3934.42
																																																030611-09*	3903
																																																200511-07*	4286
																																																220510-16*	4227
																																																20160816-22	2839
																																																20150610-04	3858.23
																																																20150618-17	4592.06
																																																20150610-06	4040.42
																																																10PE-36w*	4075
																																																20140613-07*	4667
																																																20160720-06	4452.12
																																																10PE-58w*	4173
																																																20150609-04	4118.98
																																																20150524-02	4027.83
																																																20150616-11	3531.66
																																																10PE-57w*	4349
																																																20160714-03	4322.48
																																																10PE-59w*	4178
																																																20150609-13	4539.73
																																																20160814-14	4589.23
																																																10PE-04w*	3816
																																																10PE-39w*	4096
																																																20150613-04	4087.33
																																																20160722-04	3919
																																																20150616-18	3988.21
																																																20150609-02	3924.13
																																																20150610-03	3861.25
																																																20140613-09*	4791
																																																20150608-09	4305.45
																																																20150609-05	4323.89
																																																10PE-75w*	4826
																																																10PE-76w*	4800
																																																20140613-10*	4687
																																																NPWS006*	4634
																																																10PE-86w*	4529
																																																190510-03*	4121
																																																20150523-05	4153.42
																																																20160713-08	3505.06
																																																20140616-01*	4700
																																																20160816-09	4002.3
																																																20150609-06	4329.17
																																																NPWS008*	4788
																																																20150517-04	3766
																																																10PE-46w*	4687
																																																20150619-04	4133.25
																																																20140613-01*	4016
																																																20140615-05*	4941
																																																20150601-02	4014.25
																																																10PE-52w*	4182
																																																20140613-03*	4714
																																																20150618-22	4676.19
																																																20160725-07	4652.17
																																																20150616-13	3561.45
																																																030611-02*	4415
																																																10PE-41w*	4266
																																																20150618-21	4597.68
																																																20160726-09	4399.23
																																																10PE-07w*	3824
																																																10PE-19w*	3815
																																																10PE-21w*	3955
																																																20140517-02*	4363
																																																20150608-04	4136.3
																																																20150616-07	4245.43
																																																20150523-08	3834.72
																																																20150610-07	4658.71
																																																20160816-20	3528.89
																																																10PE-34w*	3955
																																																20140603-03*	3825
																																																20160726-02	4101.94
																																																20160726-05	3906.1
																																																10PE-13w*	3279
																																																10PE-51w*	3862
																																																20150524-01	4214.43
																																																20150610-14	4020.96
																																																20160713-05	3369.81
																																																200510-12*	4634
																																																20150616-08	4383.95
																																																20160722-10	3838.29
																																																10PE-44w*	4455
																																																10PE-72w*	4551
																																																10PE-85w*	4594
																																																20140613-02*	4655
																																																20150616-05	3202.07
																																																20160816-14	4198.65
																																																10PE-43w*	4433
																																																10PE-54w*	4036
																																																20160816-19	3815.81
																																																20150613-03	3723.35
																																																220510-02*	4276
																																																20150610-15	3369.81
																																																20150616-16	3974.7
																																																20140615-04*	4884
																																																20160713-03	3712.63
																																																20150610-02	3945.48
																																																20150616-04	3152.68
																																																20140615-03*	4817
																																																20150609-08	4777.7
																																																20150523-07	4014.44
																																																20160817-08	4047.83
																																																20160726-06	4035.81
																																																20150613-01	3898.43
																																																20150616-01	3859.81
																																																20150616-10	3914.58
																																																20150608-03	4024.48
																																																20160720-05	4049
																																																10PE-38w*	4113
																																																10PE-83w*	4762
																																																10PE-22w*	3893
																																																20150601-05	4571.52
																																																20160713-10	3815.94
																																																10PE-06w*	3912
																																																10PE-18w*	3847
																																																10PE-90w*	3888
																																																220510-05*	4404
																																																20150616-06	4047.83
																																																20150616-09	4277.44
																																																20150618-18	4510.42
																																																20150613-05	4081.94
																																																20150612-02	4006.66
																																																10PE-03w*	3711
																																																20150618-19	4691.79
																																																20150517-05	3921.35
																																																20160722-03	3841.47
																																																20160726-08	4246.66
																																																10PE-01w*	4212
																																																20160713-06	3843.44
																																																10PE-50w*	3981
																																																250510-05*	4464
																																																20160816-18	3557.24
																																																20150616-15	4021.39
																																																20150610-12	3505.06
																																																20160713-02	4014.25
																																																10PE-16w*	4234
																																																20150613-02	3807.04
																																																030611-08*	3757
																																																10PE-53w*	4252
																																																20150612-03	3728.86
																																																10PE-25w*	3939
																																																20160713-12	4654.19
																																																20150610-16	3712.63
																																																20150525-04	4061.91
																																																20150612-04	4108.29
																																																20160722-11	3805.47
																																																10PE-09w*	3903
																																																20160725-06	4663.83
																																																10PE-02w*	3900
																																																10PE-24w*	3989
																																																20150616-02	3967.21
																																																10PE-56w*	4381
																																																20150517-01	3938.51
																																																10PE-27w*	4147
																																																280511-01*	4113
																																																10PE-28w*	4471
																																																20150618-14	4799.79
																																																10PE-20w*	3852
																																																20140613-04*	4799
																																																20150610-09	4347.74
																																																20160725-04	4511.55
																																																20160722-07	4143.43
																																																20160726-01	4062.16
																																																20150610-10	4391.26
																																																20160713-11	4356.63
																																																10PE-89w*	4686
																																																20150601-06	4092.76
																																																10PE-87w*	3982
																																																NPWS002*	4187
																																																20160725-05	4730.48
																																																210510-02*	4851
																																																20150618-13	4719.23
																																																20150610-13	3438.26
																																																20150517-06	4119.38
																																																10PE-32w*	4415
																																																NPWS003*	4353
																																																20150612-01	4111.21
																																																10PE-08w*	4074
																																																10PE-92w*	4092
																																																10PE-91w*	3753
																																																20150613-06	3699.12
																																																20150618-15	4819.82
																																																210510-03*	4797
																																																20150610-08	4218.08
																																																200511-05*	4661
																																																NPWS004*	4420
																																																20150618-04	4995.61
																																																10PE-29w*	4532
																																																10PE-84w*	4757
																																																10PE-31w*	4691
																																																280511-02*	4000
																																																NPWS009*	4674
																																																030611-03*	4648
																																																10PE-30w*	4897
																																																030611-06*	4398
[truncated: 14 more columns]
